# Supplementary material for: Global mapping of antibiotic resistance rates among clinical isolates of Stenotrophomonas maltophilia: a systematic review and meta-analysis
Source: Ann Clin Microbiol Antimicrob. 2024 Mar 19;23:26. doi: 10.1186/s12941-024-00685-4 (PMC10953290; doi:10.1186/s12941-024-00685-4)
Supplement: Supplementary file 3 — Supplementary Material 3 [file 12941_2024_685_MOESM3_ESM.xlsx]

## Sheet: data1
Column2	Column1	Article_Code	qs	qs_group	Sort_ID	author	year	Contry	Continent	sample-collaction-date	dyear	yg	AstG	AST_Method	gl	Guidelines_used_to_interpret_antimicrobial_sensitivities	Total	Trimethoprim	TMP-SMX	Ciprofloxacin	Ofloxacin	Tetracycline	Chloramphenicol	Ticarcillin/Clavulanate	Amikacin	Gentamicin	Meropenem	Ertapenem	Imipenem	Colistin	Ceftazidime	Levofloxacin	Minocycline	Tigecycline	Ampicillin	Ceftriaxone	Amoxicillin/CA	aztreonam	Piperacillin/Tazobactam	Piperacillin	Cefepime	Moxifloxacin	Doxycycline	Ticarcillin	Ceftazidime/Avibactam	Cefiderocol	Tobramycin	Cefoperazone	Doripenem
16	619	61	5	Low Quality	142	Agarwal, Kakati et al	2017	India	Asia	2016-2017	2016.5	2011-2023	AS	VITEK 2	CLSI	CLSI	4										4
17	620	61	5	Low Quality	142	Agarwal, Kakati et al	2017	India	Asia	2016-2017	2016.5	2011-2023	AS	VITEK 2	CLSI	CLSI	4											4
18	621	61	5	Low Quality	142	Agarwal, Kakati et al	2017	India	Asia	2016-2017	2016.5	2011-2023	AS	VITEK 2	CLSI	CLSI	4												4
19	622	61	5	Low Quality	142	Agarwal, Kakati et al	2017	India	Asia	2016-2017	2016.5	2011-2023	AS	VITEK 2	CLSI	CLSI	4													0
53	655	232	5	Low Quality	151	Asaad, Al-Ayed et al	2013	Saudi Arabia	Asia	2013-2013	2013	2011-2023	DM	broth microdilution	CLSI	CLSI	26														25
54	656	232	5	Low Quality	151	Asaad, Al-Ayed et al	2013	Saudi Arabia	Asia	2013-2013	2013	2011-2023	DM	broth microdilution	CLSI	CLSI	26																								24
55	657	232	5	Low Quality	151	Asaad, Al-Ayed et al	2013	Saudi Arabia	Asia	2013-2013	2013	2011-2023	DM	broth microdilution	CLSI	CLSI	26		0
56	658	232	5	Low Quality	151	Asaad, Al-Ayed et al	2013	Saudi Arabia	Asia	2013-2013	2013	2011-2023	DM	broth microdilution	CLSI	CLSI	26															7
57	659	232	5	Low Quality	151	Asaad, Al-Ayed et al	2013	Saudi Arabia	Asia	2013-2013	2013	2011-2023	DM	broth microdilution	CLSI	CLSI	26			11
58	660	232	5	Low Quality	151	Asaad, Al-Ayed et al	2013	Saudi Arabia	Asia	2013-2013	2013	2011-2023	DM	broth microdilution	CLSI	CLSI	26										20
59	661	232	5	Low Quality	151	Asaad, Al-Ayed et al	2013	Saudi Arabia	Asia	2013-2013	2013	2011-2023	DM	broth microdilution	CLSI	CLSI	26												25
60	662	232	5	Low Quality	151	Asaad, Al-Ayed et al	2013	Saudi Arabia	Asia	2013-2013	2013	2011-2023	DM	broth microdilution	CLSI	CLSI	26													7
61	663	232	5	Low Quality	151	Asaad, Al-Ayed et al	2013	Saudi Arabia	Asia	2013-2013	2013	2011-2023	DM	broth microdilution	CLSI	CLSI	26								16
62	664	232	5	Low Quality	151	Asaad, Al-Ayed et al	2013	Saudi Arabia	Asia	2013-2013	2013	2011-2023	DM	broth microdilution	CLSI	CLSI	26									21
63	665	232	5	Low Quality	151	Asaad, Al-Ayed et al	2013	Saudi Arabia	Asia	2013-2013	2013	2011-2023	DM	broth microdilution	CLSI	CLSI	26																						22
80	682	321	5	Low Quality	155	Barbier-Frebour, Boutiba-Boubake et al	2000	France	Europe	1994- 1997	1995.5	1958-2010	DM	agar dilution	Other	CASFM	66														59
81	683	321	5	Low Quality	155	Barbier-Frebour, Boutiba-Boubake et al	2000	France	Europe	1994- 1997	1995.5	1958-2010	DD	DD	Other	CASFM	66		6
82	684	321	5	Low Quality	155	Barbier-Frebour, Boutiba-Boubake et al	2000	France	Europe	1994- 1997	1995.5	1958-2010	DM	agar dilution	Other	CASFM	66			61
83	685	321	5	Low Quality	155	Barbier-Frebour, Boutiba-Boubake et al	2000	France	Europe	1994- 1997	1995.5	1958-2010	DM	agar dilution	Other	CASFM	66												66
84	686	321	5	Low Quality	155	Barbier-Frebour, Boutiba-Boubake et al	2000	France	Europe	1994- 1997	1995.5	1958-2010	DM	agar dilution	Other	CASFM	66																										14
85	687	321	5	Low Quality	155	Barbier-Frebour, Boutiba-Boubake et al	2000	France	Europe	1994- 1997	1995.5	1958-2010	DM	agar dilution	Other	CASFM	66																											64
86	688	321	5	Low Quality	155	Barbier-Frebour, Boutiba-Boubake et al	2000	France	Europe	1994- 1997	1995.5	1958-2010	DM	agar dilution	Other	CASFM	66							43
108	706	415	5	Low Quality	161	Biswas, Dubus et al	2013	France	Europe	2011-2011	2011	2011-2023	DD,DM	Etest, DD	Other	CASFM	27													2
110	692	440	5	Low Quality	158	Blondeau, Laskowski et al	1999	Canada	North America	1994-1995	1994.5	1958-2010	DM	broth microdilution	Other	CLSI	31														15
111	693	440	5	Low Quality	158	Blondeau, Laskowski et al	1999	Canada	North America	1994-1995	1994.5	1958-2010	DM	broth microdilution	Other	CLSI	31																								23
112	694	440	5	Low Quality	158	Blondeau, Laskowski et al	1999	Canada	North America	1994-1995	1994.5	1958-2010	DM	broth microdilution	Other	CLSI	31			16
113	695	440	5	Low Quality	158	Blondeau, Laskowski et al	1999	Canada	North America	1994-1995	1994.5	1958-2010	DM	broth microdilution	Other	CLSI	31												25
114	696	440	5	Low Quality	158	Blondeau, Laskowski et al	1999	Canada	North America	1994-1995	1994.5	1958-2010	DM	broth microdilution	Other	CLSI	31								23
115	697	440	5	Low Quality	158	Blondeau, Laskowski et al	1999	Canada	North America	1994-1995	1994.5	1958-2010	DM	broth microdilution	Other	CLSI	31									26
116	698	440	5	Low Quality	158	Blondeau, Laskowski et al	1999	Canada	North America	1994-1995	1994.5	1958-2010	DM	broth microdilution	Other	CLSI	31																														22
117	699	440	5	Low Quality	158	Blondeau, Laskowski et al	1999	Canada	North America	1994-1995	1994.5	1958-2010	DM	broth microdilution	Other	CLSI	31																						25
249	811	683	5	Low Quality	180	Chen, Sun et al	2021	Taiwan	Asia	1996-2019	2007.5	1958-2010	DD	DD	CLSI	CLSI	18
250	812	683	5	Low Quality	180	Chen, Sun et al	2021	Taiwan	Asia	1996-2019	2007.5	1958-2010	DD	DD	CLSI	CLSI	13								7
252	814	683	5	Low Quality	180	Chen, Sun et al	2021	Taiwan	Asia	1996-2019	2007.5	1958-2010	DD	DD	CLSI	CLSI	12														11
253	815	683	5	Low Quality	180	Chen, Sun et al	2021	Taiwan	Asia	1996-2019	2007.5	1958-2010	DD	DD	CLSI	CLSI	3
254	816	683	5	Low Quality	180	Chen, Sun et al	2021	Taiwan	Asia	1996-2019	2007.5	1958-2010	DD	DD	CLSI	CLSI	3														3
255	817	683	5	Low Quality	180	Chen, Sun et al	2021	Taiwan	Asia	1996-2019	2007.5	1958-2010	DD	DD	CLSI	CLSI	3		3
256	818	683	5	Low Quality	180	Chen, Sun et al	2021	Taiwan	Asia	1996-2019	2007.5	1958-2010	DD	DD	CLSI	CLSI	3															3
257	819	683	5	Low Quality	180	Chen, Sun et al	2021	Taiwan	Asia	1996-2019	2007.5	1958-2010	DD	DD	CLSI	CLSI	3																									3
258	820	683	5	Low Quality	180	Chen, Sun et al	2021	Taiwan	Asia	1996-2019	2007.5	1958-2010	DD	DD	CLSI	CLSI	3																	2
259	821	683	5	Low Quality	180	Chen, Sun et al	2021	Taiwan	Asia	1996-2019	2007.5	1958-2010	DD	DD	CLSI	CLSI	3								0
274	853	725	5	Low Quality	188	Chhablani, Sudhalkar et al	2014	India	Asia	2007-2012	2009.5	1958-2010	DD	DD	CLSI	CLSI	4														2
275	854	725	5	Low Quality	188	Chhablani, Sudhalkar et al	2014	India	Asia	2007-2012	2009.5	1958-2010	DD	DD	CLSI	CLSI	4			0
276	855	725	5	Low Quality	188	Chhablani, Sudhalkar et al	2014	India	Asia	2007-2012	2009.5	1958-2010	DD	DD	CLSI	CLSI	4																									0
277	856	725	5	Low Quality	188	Chhablani, Sudhalkar et al	2014	India	Asia	2007-2012	2009.5	1958-2010	DD	DD	CLSI	CLSI	4						0
278	857	725	5	Low Quality	188	Chhablani, Sudhalkar et al	2014	India	Asia	2007-2012	2009.5	1958-2010	DD	DD	CLSI	CLSI	4								1
279	858	725	5	Low Quality	188	Chhablani, Sudhalkar et al	2014	India	Asia	2007-2012	2009.5	1958-2010	DD	DD	CLSI	CLSI	4									1
280	859	725	5	Low Quality	188	Chhablani, Sudhalkar et al	2014	India	Asia	2007-2012	2009.5	1958-2010	DD	DD	CLSI	CLSI	4																														1
281	860	725	5	Low Quality	188	Chhablani, Sudhalkar et al	2014	India	Asia	2007-2012	2009.5	1958-2010	DD	DD	CLSI	CLSI	4																											2
282	861	725	5	Low Quality	188	Chhablani, Sudhalkar et al	2014	India	Asia	2007-2012	2009.5	1958-2010	DD	DD	CLSI	CLSI	4																							1
310	889	764	5	Low Quality	194	Chung, Kim et al	2015	Korea	Asia	2009-2010	2009.5	1958-2010	DM	agar dilution method	CLSI	CLSI	252		32
367	974	979	5	Low Quality	211	Di Bonaventura, Spedicato et al	2004	Italy	Europe				DM	microdilution	Other	CLSI	20														16
368	975	979	5	Low Quality	211	Di Bonaventura, Spedicato et al	2004	Italy	Europe				DM	microdilution	Other	CLSI	20		0
369	976	979	5	Low Quality	211	Di Bonaventura, Spedicato et al	2004	Italy	Europe				DM	microdilution	Other	CLSI	20															5
370	977	979	5	Low Quality	211	Di Bonaventura, Spedicato et al	2004	Italy	Europe				DM	microdilution	Other	CLSI	20			18
371	978	979	5	Low Quality	211	Di Bonaventura, Spedicato et al	2004	Italy	Europe				DM	microdilution	Other	CLSI	20
372	979	979	5	Low Quality	211	Di Bonaventura, Spedicato et al	2004	Italy	Europe				DM	microdilution	Other	CLSI	20				9
418	941	1116	5	Low Quality	204	Eltahawy and Khalaf	2001	Saudi Arabia	Asia	1999-2000	1999.5	1958-2010	DD	DD	Other	CLSI	35														28
419	942	1116	5	Low Quality	204	Eltahawy and Khalaf	2001	Saudi Arabia	Asia	1999-2000	1999.5	1958-2010	DD	DD	Other	CLSI	35
420	943	1116	5	Low Quality	204	Eltahawy and Khalaf	2001	Saudi Arabia	Asia	1999-2000	1999.5	1958-2010	DD	DD	Other	CLSI	35																					32
421	944	1116	5	Low Quality	204	Eltahawy and Khalaf	2001	Saudi Arabia	Asia	1999-2000	1999.5	1958-2010	DD	DD	Other	CLSI	35	32
422	945	1116	5	Low Quality	204	Eltahawy and Khalaf	2001	Saudi Arabia	Asia	1999-2000	1999.5	1958-2010	DD	DD	Other	CLSI	35			16
423	946	1116	5	Low Quality	204	Eltahawy and Khalaf	2001	Saudi Arabia	Asia	1999-2000	1999.5	1958-2010	DD	DD	Other	CLSI	35												31
424	947	1116	5	Low Quality	204	Eltahawy and Khalaf	2001	Saudi Arabia	Asia	1999-2000	1999.5	1958-2010	DD	DD	Other	CLSI	35								19
425	948	1116	5	Low Quality	204	Eltahawy and Khalaf	2001	Saudi Arabia	Asia	1999-2000	1999.5	1958-2010	DD	DD	Other	CLSI	35									27
426	949	1116	5	Low Quality	204	Eltahawy and Khalaf	2001	Saudi Arabia	Asia	1999-2000	1999.5	1958-2010	DD	DD	Other	CLSI	35																							32
514	1569	1278	5	Low Quality	357	Fuchs, Barry et al	1999	United States	North America	1997-1997	1997	1958-2010	DM	Broth microdilution tests	Other	CLSI	99			29
515	1570	1278	5	Low Quality	357	Fuchs, Barry et al	1999	United States	North America	1997-1997	1997	1958-2010	DM	Broth microdilution tests	Other	CLSI	99
684	1075	1509	5	Low Quality	230	Djordjevic, Folic et al	2017	Serbia	Europe	2009-2015	2012	2011-2023	DD	DD	CLSI	CLSI	24														24
685	1076	1509	5	Low Quality	230	Djordjevic, Folic et al	2017	Serbia	Europe	2009-2015	2012	2011-2023	DD	DD	CLSI	CLSI	24																			24
686	1077	1509	5	Low Quality	230	Djordjevic, Folic et al	2017	Serbia	Europe	2009-2015	2012	2011-2023	DD	DD	CLSI	CLSI	24																								17
687	1078	1509	5	Low Quality	230	Djordjevic, Folic et al	2017	Serbia	Europe	2009-2015	2012	2011-2023	DD	DD	CLSI	CLSI	24			23
688	1079	1509	5	Low Quality	230	Djordjevic, Folic et al	2017	Serbia	Europe	2009-2015	2012	2011-2023	DD	DD	CLSI	CLSI	24										23
689	1080	1509	5	Low Quality	230	Djordjevic, Folic et al	2017	Serbia	Europe	2009-2015	2012	2011-2023	DD	DD	CLSI	CLSI	24												23
690	1081	1509	5	Low Quality	230	Djordjevic, Folic et al	2017	Serbia	Europe	2009-2015	2012	2011-2023	DD	DD	CLSI	CLSI	24								22
691	1082	1509	5	Low Quality	230	Djordjevic, Folic et al	2017	Serbia	Europe	2009-2015	2012	2011-2023	DD	DD	CLSI	CLSI	24									21
692	1083	1509	5	Low Quality	230	Djordjevic, Folic et al	2017	Serbia	Europe	2009-2015	2012	2011-2023	DD	DD	CLSI	CLSI	24																				21
693	1084	1509	5	Low Quality	230	Djordjevic, Folic et al	2017	Serbia	Europe	2009-2015	2012	2011-2023	DD	DD	CLSI	CLSI	24																						23
709	950	1545	5	Low Quality	205	Hajjej, Nasri et al	2014	Tunis	Africa	2012-2014	2013	2011-2023	DD	disk-agar diffusion method	EUCAST	EUCAST	8																		8
710	951	1545	5	Low Quality	205	Hajjej, Nasri et al	2014	Tunis	Africa	2012-2014	2013	2011-2023	DD	disk-agar diffusion method	EUCAST	EUCAST	8														5
711	952	1545	5	Low Quality	205	Hajjej, Nasri et al	2014	Tunis	Africa	2012-2014	2013	2011-2023	DD	disk diffusion	EUCAST	EUCAST	8
712	953	1545	5	Low Quality	205	Hajjej, Nasri et al	2014	Tunis	Africa	2012-2014	2013	2011-2023	DD	disk diffusion	EUCAST	EUCAST	8		0
713	954	1545	5	Low Quality	205	Hajjej, Nasri et al	2014	Tunis	Africa	2012-2014	2013	2011-2023	DD	disk diffusion	EUCAST	EUCAST	8			1
714	955	1545	5	Low Quality	205	Hajjej, Nasri et al	2014	Tunis	Africa	2012-2014	2013	2011-2023	DD	disk diffusion	EUCAST	EUCAST	8												7
715	956	1545	5	Low Quality	205	Hajjej, Nasri et al	2014	Tunis	Africa	2012-2014	2013	2011-2023	DD	disk diffusion	EUCAST	EUCAST	8													5
716	957	1545	5	Low Quality	205	Hajjej, Nasri et al	2014	Tunis	Africa	2012-2014	2013	2011-2023	DD	disk diffusion	EUCAST	EUCAST	8								8
717	958	1545	5	Low Quality	205	Hajjej, Nasri et al	2014	Tunis	Africa	2012-2014	2013	2011-2023	DD	disk diffusion	EUCAST	EUCAST	8									8
718	959	1545	5	Low Quality	205	Hajjej, Nasri et al	2014	Tunis	Africa	2012-2014	2013	2011-2023	DD	disk diffusion	EUCAST	EUCAST	8																											7
719	960	1545	5	Low Quality	205	Hajjej, Nasri et al	2014	Tunis	Africa	2012-2014	2013	2011-2023	DD	disk diffusion	EUCAST	EUCAST	8							1
720	961	1545	5	Low Quality	205	Hajjej, Nasri et al	2014	Tunis	Africa	2012-2014	2013	2011-2023	DD	disk diffusion	EUCAST	EUCAST	8																						7
721	962	1545	5	Low Quality	205	Hajjej, Nasri et al	2014	Tunis	Africa	2012-2014	2013	2011-2023	DD	disk diffusion	EUCAST	EUCAST	8																							7
731	10	1575	5	Low Quality	3	Hanberger, Nilsson et al	1997	Sweden	Europe	1994-1995	1994.5	1958-2010	DM	Etest	Other	CLSI	28														3
732	11	1575	5	Low Quality	3	Hanberger, Nilsson et al	1997	Sweden	Europe	1994-1995	1994.5	1958-2010	DM	Etest	Other	CLSI	28																			22
733	12	1575	5	Low Quality	3	Hanberger, Nilsson et al	1997	Sweden	Europe	1994-1995	1994.5	1958-2010	DM	Etest	Other	CLSI	28
734	13	1575	5	Low Quality	3	Hanberger, Nilsson et al	1997	Sweden	Europe	1994-1995	1994.5	1958-2010	DM	Etest	Other	CLSI	28		1
735	14	1575	5	Low Quality	3	Hanberger, Nilsson et al	1997	Sweden	Europe	1994-1995	1994.5	1958-2010	DM	Etest	Other	CLSI	28			11
736	15	1575	5	Low Quality	3	Hanberger, Nilsson et al	1997	Sweden	Europe	1994-1995	1994.5	1958-2010	DM	Etest	Other	CLSI	28												28
737	16	1575	5	Low Quality	3	Hanberger, Nilsson et al	1997	Sweden	Europe	1994-1995	1994.5	1958-2010	DM	Etest	Other	CLSI	28									14
738	17	1575	5	Low Quality	3	Hanberger, Nilsson et al	1997	Sweden	Europe	1994-1995	1994.5	1958-2010	DM	Etest	Other	CLSI	28																														14
739	18	1575	5	Low Quality	3	Hanberger, Nilsson et al	1997	Sweden	Europe	1994-1995	1994.5	1958-2010	DM	Etest	Other	CLSI	28
740	19	1575	5	Low Quality	3	Hanberger, Nilsson et al	1997	Sweden	Europe	1994-1995	1994.5	1958-2010	DM	Etest	Other	CLSI	28																						24
741	20	1575	5	Low Quality	3	Hanberger, Nilsson et al	1997	Sweden	Europe	1994-1995	1994.5	1958-2010	DM	Etest	Other	CLSI	28																							18
836	105	1743	5	Low Quality	21	Huang, Chen et al	2013	Taiwan	Asia	2001-2009	2005	1958-2010	DM	Broth microdilution	CLSI	CLSI	19		3
837	106	1743	5	Low Quality	21	Huang, Chen et al	2013	Taiwan	Asia	2001-2009	2005	1958-2010	DM	Broth microdilution	CLSI	CLSI	19															2
838	107	1743	5	Low Quality	21	Huang, Chen et al	2013	Taiwan	Asia	2001-2009	2005	1958-2010	DM	Broth microdilution	CLSI	CLSI	19			2
1003	1137	2087	5	Low Quality	264	Kim, Shin et al	2017	Korea	Asia	2013-2013	2013	2011-2023	DM	broth microdilution method	CLSI	CLSI	8																		8
1004	1138	2087	5	Low Quality	264	Kim, Shin et al	2017	Korea	Asia	2013-2013	2013	2011-2023	DM	broth microdilution method	CLSI	CLSI	8														8
1005	1139	2087	5	Low Quality	264	Kim, Shin et al	2017	Korea	Asia	2013-2013	2013	2011-2023	DM	broth microdilution method	CLSI	CLSI	8																			8
1006	1140	2087	5	Low Quality	264	Kim, Shin et al	2017	Korea	Asia	2013-2013	2013	2011-2023	DM	broth microdilution method	CLSI	CLSI	8
1007	1141	2087	5	Low Quality	264	Kim, Shin et al	2017	Korea	Asia	2013-2013	2013	2011-2023	DM	broth microdilution method	CLSI	CLSI	8																								7
1008	1142	2087	5	Low Quality	264	Kim, Shin et al	2017	Korea	Asia	2013-2013	2013	2011-2023	DM	broth microdilution method	CLSI	CLSI	8																					7
1009	1143	2087	5	Low Quality	264	Kim, Shin et al	2017	Korea	Asia	2013-2013	2013	2011-2023	DM	broth microdilution method	CLSI	CLSI	8		7
1010	1144	2087	5	Low Quality	264	Kim, Shin et al	2017	Korea	Asia	2013-2013	2013	2011-2023	DM	broth microdilution method	CLSI	CLSI	8			8
1011	1145	2087	5	Low Quality	264	Kim, Shin et al	2017	Korea	Asia	2013-2013	2013	2011-2023	DM	broth microdilution method	CLSI	CLSI	8										8
1012	1146	2087	5	Low Quality	264	Kim, Shin et al	2017	Korea	Asia	2013-2013	2013	2011-2023	DM	broth microdilution method	CLSI	CLSI	8												8
1013	1147	2087	5	Low Quality	264	Kim, Shin et al	2017	Korea	Asia	2013-2013	2013	2011-2023	DM	broth microdilution method	CLSI	CLSI	8					8
1014	1148	2087	5	Low Quality	264	Kim, Shin et al	2017	Korea	Asia	2013-2013	2013	2011-2023	DM	broth microdilution method	CLSI	CLSI	8																	0
1015	1149	2087	5	Low Quality	264	Kim, Shin et al	2017	Korea	Asia	2013-2013	2013	2011-2023	DM	broth microdilution method	CLSI	CLSI	8													7
1016	1150	2087	5	Low Quality	264	Kim, Shin et al	2017	Korea	Asia	2013-2013	2013	2011-2023	DM	broth microdilution method	CLSI	CLSI	8								7
1017	1151	2087	5	Low Quality	264	Kim, Shin et al	2017	Korea	Asia	2013-2013	2013	2011-2023	DM	broth microdilution method	CLSI	CLSI	8									8
1018	1152	2087	5	Low Quality	264	Kim, Shin et al	2017	Korea	Asia	2013-2013	2013	2011-2023	DM	broth microdilution method	CLSI	CLSI	8
1019	1153	2087	5	Low Quality	264	Kim, Shin et al	2017	Korea	Asia	2013-2013	2013	2011-2023	DM	broth microdilution method	CLSI	CLSI	8																						8
1033	1167	2125	5	Low Quality	267	Rhee, Choi et al	2013	Korea	Asia	2007-2011	2008.5	1958-2010	DM	broth agar dilution	CLSI	CLSI	83
1034	1168	2125	5	Low Quality	267	Rhee, Choi et al	2013	Korea	Asia	2007-2011	2008.5	1958-2010	DM	broth agar dilution	CLSI	CLSI	83														20
1035	1169	2125	5	Low Quality	267	Rhee, Choi et al	2013	Korea	Asia	2007-2011	2008.5	1958-2010	DM	agar dilution	CLSI	CLSI	83		20
1036	1170	2125	5	Low Quality	267	Rhee, Choi et al	2013	Korea	Asia	2007-2011	2008.5	1958-2010	DM	broth agar dilution	CLSI	CLSI	83															29
1037	1171	2125	5	Low Quality	267	Rhee, Choi et al	2013	Korea	Asia	2007-2011	2008.5	1958-2010	DM	broth agar dilution	CLSI	CLSI	83																	8
1038	1172	2125	5	Low Quality	267	Rhee, Choi et al	2013	Korea	Asia	2007-2011	2008.5	1958-2010	DM	broth agar dilution	CLSI	CLSI	83																						4
1039	1173	2160	5	Low Quality	268	Kosai, Yamagishi et al	2020	Japan	Asia	2016-2016	2016	2011-2023	AS	MALDI BiotyperBD Phoenix Automated _x000D__x000D_ Microbiology System IA40MIC-I	CLSI	CLSI	11														7
1040	1174	2160	5	Low Quality	268	Kosai, Yamagishi et al	2020	Japan	Asia	2016-2016	2016	2011-2023	AS	MALDI BiotyperBD Phoenix Automated _x000D__x000D_ Microbiology System IA40MIC-I	CLSI	CLSI	11																0
1041	1175	2160	5	Low Quality	268	Kosai, Yamagishi et al	2020	Japan	Asia	2016-2016	2016	2011-2023	AS	MALDI BiotyperBD Phoenix Automated _x000D__x000D_ Microbiology System IA40MIC-I	CLSI	CLSI	10		2
1042	1176	2160	5	Low Quality	268	Kosai, Yamagishi et al	2020	Japan	Asia	2016-2016	2016	2011-2023	AS	MALDI BiotyperBD Phoenix Automated _x000D__x000D_ Microbiology System IA40MIC-I	CLSI	CLSI	10															1
1215	263	2694	5	Low Quality	62	Mcknight, Shaw et al	2005	Ireland	Europe				DM	E-test	Other	CLSI	10															1
1216	264	2694	5	Low Quality	62	Mcknight, Shaw et al	2005	Ireland	Europe				DM	E-test	Other	CLSI	10			3
1554	427	4196	5	Low Quality	96	Vartivarian, Anaissie et al	1994	United States	North America				DM	Broth dilution	Other	CLSI	130														110
1555	428	4196	5	Low Quality	96	Vartivarian, Anaissie et al	1994	United States	North America				DM	Broth dilution	Other	CLSI	130																															116
1556	429	4196	5	Low Quality	96	Vartivarian, Anaissie et al	1994	United States	North America				DM	Broth dilution	Other	CLSI	130		33
1557	430	4196	5	Low Quality	96	Vartivarian, Anaissie et al	1994	United States	North America				DM	Broth dilution	Other	CLSI	130			109
1558	431	4196	5	Low Quality	96	Vartivarian, Anaissie et al	1994	United States	North America				DM	Broth dilution	Other	CLSI	130
1559	432	4196	5	Low Quality	96	Vartivarian, Anaissie et al	1994	United States	North America				DM	Broth dilution	Other	CLSI	130												127
1560	433	4196	5	Low Quality	96	Vartivarian, Anaissie et al	1994	United States	North America				DM	Broth dilution	Other	CLSI	130																4
1561	434	4196	5	Low Quality	96	Vartivarian, Anaissie et al	1994	United States	North America				DM	Broth dilution	Other	CLSI	130							74
1562	435	4196	5	Low Quality	96	Vartivarian, Anaissie et al	1994	United States	North America				DM	Broth dilution	Other	CLSI	130
1591	1015	4296	5	Low Quality	220	Wang, Lin et al	2016	Taiwan	Asia	2004-2013	2008.5	1958-2010	DD	DD	Other	CLSI FDA	184		56
1662	539	4506	5	Low Quality	126	Yang, Yan et al	2019	China	Asia	2016-2019	2017.5	2011-2023	AS	VITEK2	CLSI	CLSI	1876		96
1663	540	4506	5	Low Quality	126	Yang, Yan et al	2019	China	Asia	2016-2019	2017.5	2011-2023	AS	VITEK2	CLSI	CLSI	1876															161
1664	541	4506	5	Low Quality	126	Yang, Yan et al	2019	China	Asia	2016-2019	2017.5	2011-2023	AS	VITEK2	CLSI	CLSI	1876																7
1665	542	4506	5	Low Quality	126	Yang, Yan et al	2019	China	Asia	2016-2019	2017.5	2011-2023	AS	VITEK2	CLSI	CLSI	1876
		4681	5	Low Quality		Kiran Chawla et al	2022	India	Asia	2016-2019		2011-2023	AS	Vitek 2	CLSI	CLSI	47	0	1
		4684	5	Low Quality		ELSHEREDY et al	2022	Egypt	Africa	2019-2020		2011-2023	DD	disc diffusion	CLSI	CLSI	100						24							32	6	4	12
		4684	5	Low Quality		ELSHEREDY et al	2022	Egypt	Africa	2019-2020		2011-2023	DD,AS	disc diffusion, Vitek 2	CLSI	CLSI	100		16
		4688	5	Low Quality		Ming-Chih Ho et al	2022	Taiwan	Asia	2010-2019		2011-2023	DD,DM	disc diffusion, Etest	CLSI	CLSI	43	12												22	1		0		42						1
		4710	5	Low Quality		Hawser et al	2023	Multi-Country	Multi Continent	2017-2020		2011-2023	DM	brothmicrodilution method	CLSI	CLSI	356	39												230	75	4
		4710	5	Low Quality		Hawser et al	2023	Multi-Country	Multi Continent	2017-2020		2011-2023	DM	brothmicrodilution method	EUCAST	EUCAST	356	25
		4713	5	Low Quality		Padovani et al	2023	Italy	Europe	2021-2022		2011-2023	DM	brothmicrodilution method	CLSI-EUCAST	CLSI-EUCAST	7
		4713	5	Low Quality		Padovani et al	2023	Italy	Europe	2021-2022		2011-2023	DM	Etest	CLSI-EUCAST	CLSI-EUCAST	7	2												7															0
		4715	5	Low Quality		Song et al	2022	Korea	Asia	2001-2020		2011-2023	AS	Vitek 2	CLSI	CLSI	1805	223
1	604	12	6	Moderate Quality	138	Abbas and Dhahi	2022	Iraq	Asia				AS	VITEK 2 compact system	CLSI	CLSI	6
2	605	12	6	Moderate Quality	138	Abbas and Dhahi	2022	Iraq	Asia				AS	VITEK 2 compact system	CLSI	CLSI	6
3	606	12	6	Moderate Quality	138	Abbas and Dhahi	2022	Iraq	Asia				AS	VITEK 2 compact system	CLSI	CLSI	6	6
4	607	12	6	Moderate Quality	138	Abbas and Dhahi	2022	Iraq	Asia				AS	VITEK 2 compact system	CLSI	CLSI	6		5
5	608	13	6	Moderate Quality	139	Abbassi, Touati et al	2009	Tunis	Africa	2003-2005	2004	1958-2010	DD	DD	Other	CASFM	12		0
6	609	13	6	Moderate Quality	139	Abbassi, Touati et al	2009	Tunis	Africa	2003-2005	2004	1958-2010	DD	DD	Other	CASFM	12			1
7	610	13	6	Moderate Quality	139	Abbassi, Touati et al	2009	Tunis	Africa	2003-2005	2004	1958-2010	DD	DD	Other	CASFM	12				1
8	611	13	6	Moderate Quality	139	Abbassi, Touati et al	2009	Tunis	Africa	2003-2005	2004	1958-2010	DD	DD	Other	CASFM	12					12
9	612	13	6	Moderate Quality	139	Abbassi, Touati et al	2009	Tunis	Africa	2003-2005	2004	1958-2010	DD	DD	Other	CASFM	12						1
10	613	13	6	Moderate Quality	139	Abbassi, Touati et al	2009	Tunis	Africa	2003-2005	2004	1958-2010	DD	DD	Other	CASFM	12							5
25	623	124	6	Moderate Quality	144	Alcaraz, Centr‚àö‚â•n et al	2021	Argentina	South America	2014-2018	2016	2011-2023	DD	DD	CLSI	CLSI	11		7
26	624	124	6	Moderate Quality	144	Alcaraz, Centr‚àö‚â•n et al	2021	Argentina	South America	2014-2018	2016	2011-2023	DD	DD	CLSI	CLSI	11															5
27	625	124	6	Moderate Quality	144	Alcaraz, Centr‚àö‚â•n et al	2021	Argentina	South America	2014-2018	2016	2011-2023	DD	DD	CLSI	CLSI	11																0
28	637	126	6	Moderate Quality	147	Alcaraz, Garcia et al	2018	Argentina	South America	2004-2012	2008	1958-2010	DD,DM	DD, broth microdilution	CLSI	CLSI	63		4
29	638	126	6	Moderate Quality	147	Alcaraz, Garcia et al	2018	Argentina	South America	2004-2012	2008	1958-2010	DM	broth microdilution	CLSI	CLSI	63															5
30	639	126	6	Moderate Quality	147	Alcaraz, Garcia et al	2018	Argentina	South America	2004-2012	2008	1958-2010	DM	broth microdilution	CLSI	CLSI	63			14
31	640	126	6	Moderate Quality	147	Alcaraz, Garcia et al	2018	Argentina	South America	2004-2012	2008	1958-2010	DD,DM	DD, broth microdilution	CLSI	CLSI	63																0
71	673	267	6	Moderate Quality	153	Azimi, Rezaei et al	2021	Iran	Asia	2010-2017	2013.5	2011-2023	DD	DD	CLSI	CLSI	375															13
72	673	267	6	Moderate Quality	153	Azimi, Rezaei et al	2021	Iran	Asia	2010-2017	2013.5	2011-2023	DM	broth microdilution method	CLSI	CLSI	375															4
73	674	267	6	Moderate Quality	153	Azimi, Rezaei et al	2021	Iran	Asia	2010-2017	2013.5	2011-2023	DD	DD	CLSI	CLSI	375			41
74	674	267	6	Moderate Quality	153	Azimi, Rezaei et al	2021	Iran	Asia	2010-2017	2013.5	2011-2023	DM	broth microdilution method	CLSI	CLSI	375			48
75	675	267	6	Moderate Quality	153	Azimi, Rezaei et al	2021	Iran	Asia	2010-2017	2013.5	2011-2023	DD	DD_broth microdilution method	CLSI	CLSI	375																									5
87	700	337	6	Moderate Quality	159	Baseri, Dehghan et al	2021	Iran	Asia	2017-2018	2017.5	2011-2023	DM	E-test	CLSI	CLSI	117														32
88	701	337	6	Moderate Quality	159	Baseri, Dehghan et al	2021	Iran	Asia	2017-2018	2017.5	2011-2023	DM	E-test	CLSI	CLSI	117		12
89	702	337	6	Moderate Quality	159	Baseri, Dehghan et al	2021	Iran	Asia	2017-2018	2017.5	2011-2023	DD	DD	CLSI	CLSI	117																19
90	703	337	6	Moderate Quality	159	Baseri, Dehghan et al	2021	Iran	Asia	2017-2018	2017.5	2011-2023	DM	E-test	CLSI	CLSI	117						32
118	708	450	6	Moderate Quality	163	Bodey, Ho et al	1988	United States	North America	1985-1986	1985.5	1958-2010	DM	MIC	CLSI	CLSI	33														10
119	709	450	6	Moderate Quality	163	Bodey, Ho et al	1988	United States	North America	1985-1986	1985.5	1958-2010	DM	MIC	CLSI	CLSI	33																															9
120	710	450	6	Moderate Quality	163	Bodey, Ho et al	1988	United States	North America	1985-1986	1985.5	1958-2010	DM	MIC	CLSI	CLSI	33																					25
121	711	450	6	Moderate Quality	163	Bodey, Ho et al	1988	United States	North America	1985-1986	1985.5	1958-2010	DM	MIC	CLSI	CLSI	33			15
122	712	450	6	Moderate Quality	163	Bodey, Ho et al	1988	United States	North America	1985-1986	1985.5	1958-2010	DM	MIC	CLSI	CLSI	33												29
123	713	450	6	Moderate Quality	163	Bodey, Ho et al	1988	United States	North America	1985-1986	1985.5	1958-2010	DM	MIC	CLSI	CLSI	33																							12
124	714	450	6	Moderate Quality	164	Bodey, Ho et al	1988	United States	North America	1986-1986	1986	1958-2010	DM	MIC	CLSI	CLSI	22														13
125	715	450	6	Moderate Quality	164	Bodey, Ho et al	1988	United States	North America	1986-1986	1986	1958-2010	DM	MIC	CLSI	CLSI	22																															4
126	716	450	6	Moderate Quality	164	Bodey, Ho et al	1988	United States	North America	1986-1986	1986	1958-2010	DM	MIC	CLSI	CLSI	22																					18
127	717	450	6	Moderate Quality	164	Bodey, Ho et al	1988	United States	North America	1986-1986	1986	1958-2010	DM	MIC	CLSI	CLSI	22			8
128	718	450	6	Moderate Quality	164	Bodey, Ho et al	1988	United States	North America	1986-1986	1986	1958-2010	DM	MIC	CLSI	CLSI	22												20
129	719	450	6	Moderate Quality	164	Bodey, Ho et al	1988	United States	North America	1986-1986	1986	1958-2010	DM	MIC	CLSI	CLSI	22																							12
130	720	458	6	Moderate Quality	165	Bohra, Wadhwa et al	2017	India	Asia				DD	DD	CLSI	CLSI	5		0
131	721	458	6	Moderate Quality	165	Bohra, Wadhwa et al	2017	India	Asia				DD	DD	CLSI	CLSI	5			0
216	832	635	6	Moderate Quality	184	Cha, Kang et al	2016	Korea	Asia	2006-2006	2006	1958-2010	DM	broth microdilution	CLSI	CLSI	127														63
217	833	635	6	Moderate Quality	184	Cha, Kang et al	2016	Korea	Asia	2006-2006	2006	1958-2010	DM	broth microdilution	CLSI	CLSI	127		3
218	834	635	6	Moderate Quality	184	Cha, Kang et al	2016	Korea	Asia	2006-2006	2006	1958-2010	DM	broth microdilution	CLSI	CLSI	127															41
219	835	635	6	Moderate Quality	184	Cha, Kang et al	2016	Korea	Asia	2006-2006	2006	1958-2010	DM	broth microdilution	CLSI	CLSI	127																	4
220	836	635	6	Moderate Quality	184	Cha, Kang et al	2016	Korea	Asia	2006-2006	2006	1958-2010	DM	broth microdilution	CLSI	CLSI	127							65
221	837	635	6	Moderate Quality	184	Cha, Kang et al	2016	Korea	Asia	2006-2006	2006	1958-2010	DM	broth microdilution	CLSI	CLSI	41														18
222	838	635	6	Moderate Quality	184	Cha, Kang et al	2016	Korea	Asia	2006-2006	2006	1958-2010	DM	broth microdilution	CLSI	CLSI	41		2
223	839	635	6	Moderate Quality	184	Cha, Kang et al	2016	Korea	Asia	2006-2006	2006	1958-2010	DM	broth microdilution	CLSI	CLSI	41															41
224	840	635	6	Moderate Quality	184	Cha, Kang et al	2016	Korea	Asia	2006-2006	2006	1958-2010	DM	broth microdilution	CLSI	CLSI	41																	4
225	841	635	6	Moderate Quality	184	Cha, Kang et al	2016	Korea	Asia	2006-2006	2006	1958-2010	DM	broth microdilution	CLSI	CLSI	41							28
233	795	674	6	Moderate Quality	179	Chen, TSAY et al	2010	Taiwan	Asia	2002-2006	2004	1958-2010	DD	DD	CLSI	CLSI	48														12
234	796	674	6	Moderate Quality	179	Chen, TSAY et al	2010	Taiwan	Asia	2002-2006	2004	1958-2010	DD	DD	CLSI	CLSI	48																								40
235	797	674	6	Moderate Quality	179	Chen, TSAY et al	2010	Taiwan	Asia	2002-2006	2004	1958-2010	DD	DD	CLSI	CLSI	48		3
236	798	674	6	Moderate Quality	179	Chen, TSAY et al	2010	Taiwan	Asia	2002-2006	2004	1958-2010	DD	DD	CLSI	CLSI	48			14
237	799	674	6	Moderate Quality	179	Chen, TSAY et al	2010	Taiwan	Asia	2002-2006	2004	1958-2010	DD	DD	CLSI	CLSI	48												46
238	800	674	6	Moderate Quality	179	Chen, TSAY et al	2010	Taiwan	Asia	2002-2006	2004	1958-2010	DD	DD	CLSI	CLSI	48								45
239	801	674	6	Moderate Quality	179	Chen, TSAY et al	2010	Taiwan	Asia	2002-2006	2004	1958-2010	DD	DD	CLSI	CLSI	48							15
240	802	674	6	Moderate Quality	179	Chen, TSAY et al	2010	Taiwan	Asia	2002-2006	2004	1958-2010	DD	DD	CLSI	CLSI	48																						35
241	803	674	6	Moderate Quality	179	Chen, TSAY et al	2010	Taiwan	Asia	2002-2006	2004	1958-2010	DD	DD	CLSI	CLSI	67														36
242	804	674	6	Moderate Quality	179	Chen, TSAY et al	2010	Taiwan	Asia	2002-2006	2004	1958-2010	DD	DD	CLSI	CLSI	67																								56
243	805	674	6	Moderate Quality	179	Chen, TSAY et al	2010	Taiwan	Asia	2002-2006	2004	1958-2010	DD	DD	CLSI	CLSI	67		6
244	806	674	6	Moderate Quality	179	Chen, TSAY et al	2010	Taiwan	Asia	2002-2006	2004	1958-2010	DD	DD	CLSI	CLSI	67			19
245	807	674	6	Moderate Quality	179	Chen, TSAY et al	2010	Taiwan	Asia	2002-2006	2004	1958-2010	DD	DD	CLSI	CLSI	67												64
246	808	674	6	Moderate Quality	179	Chen, TSAY et al	2010	Taiwan	Asia	2002-2006	2004	1958-2010	DD	DD	CLSI	CLSI	67								62
247	809	674	6	Moderate Quality	179	Chen, TSAY et al	2010	Taiwan	Asia	2002-2006	2004	1958-2010	DD	DD	CLSI	CLSI	67							25
248	810	674	6	Moderate Quality	179	Chen, TSAY et al	2010	Taiwan	Asia	2002-2006	2004	1958-2010	DD	DD	CLSI	CLSI	67																						49
260	829	697	6	Moderate Quality	183	Chen, Lin et al	2021	China	Asia	2013-2016	2014.5	2011-2023	DM	agar dilution and microdilution methods	CLSI	CLSI	14		0
261	830	697	6	Moderate Quality	183	Chen, Lin et al	2021	China	Asia	2013-2016	2014.5	2011-2023	DM	agar dilution and microdilution methods	CLSI	CLSI	14															2
262	831	697	6	Moderate Quality	183	Chen, Lin et al	2021	China	Asia	2013-2016	2014.5	2011-2023	DM	agar dilution and microdilution methods	CLSI	CLSI	14																0
269	848	721	6	Moderate Quality	187	Cherif, Kronvall et al	2003	Sweden	Europe	1988-2001	1994.5	1958-2010	DD	DD	Other	SwedishReferenceGroupforAntibiotics	21														11
270	849	721	6	Moderate Quality	187	Cherif, Kronvall et al	2003	Sweden	Europe	1988-2001	1994.5	1958-2010	DD	DD	Other	SwedishReferenceGroupforAntibiotics	21		11
271	850	721	6	Moderate Quality	187	Cherif, Kronvall et al	2003	Sweden	Europe	1988-2001	1994.5	1958-2010	DD	DD	Other	SwedishReferenceGroupforAntibiotics	21			3
272	851	721	6	Moderate Quality	187	Cherif, Kronvall et al	2003	Sweden	Europe	1988-2001	1994.5	1958-2010	DD	DD	Other	SwedishReferenceGroupforAntibiotics	21									10
273	852	721	6	Moderate Quality	187	Cherif, Kronvall et al	2003	Sweden	Europe	1988-2001	1994.5	1958-2010	DD	DD	Other	SwedishReferenceGroupforAntibiotics	21																							6
348	1680	853	6	Moderate Quality	381	Cunha, Qadri et al	1997	Saudi Arabia	Asia	1995-1995	1995	1958-2010	DM	MIC	Other	CLSI	27														13
349	1681	853	6	Moderate Quality	381	Cunha, Qadri et al	1997	Saudi Arabia	Asia	1995-1995	1995	1958-2010	DM	MIC	Other	CLSI	27			11
350	1682	853	6	Moderate Quality	381	Cunha, Qadri et al	1997	Saudi Arabia	Asia	1995-1995	1995	1958-2010	DM	MIC	Other	CLSI	27
351	1683	853	6	Moderate Quality	381	Cunha, Qadri et al	1997	Saudi Arabia	Asia	1995-1995	1995	1958-2010	DM	MIC	Other	CLSI	27
352	1684	853	6	Moderate Quality	381	Cunha, Qadri et al	1997	Saudi Arabia	Asia	1995-1995	1995	1958-2010	DM	MIC	Other	CLSI	27								17
353	1685	853	6	Moderate Quality	381	Cunha, Qadri et al	1997	Saudi Arabia	Asia	1995-1995	1995	1958-2010	DM	MIC	Other	CLSI	27									17
354	1686	853	6	Moderate Quality	381	Cunha, Qadri et al	1997	Saudi Arabia	Asia	1995-1995	1995	1958-2010	DM	MIC	Other	CLSI	27																				17
355	1687	853	6	Moderate Quality	381	Cunha, Qadri et al	1997	Saudi Arabia	Asia	1995-1995	1995	1958-2010	DM	MIC	Other	CLSI	27
362	969	950	6	Moderate Quality	208	Denisuik, Garbutt et al	2019	Multi-Country	Multi Continent	2007-2016	2011.5	2011-2023	DM	broth microdilution	CLSI	CLSI	238														176
363	970	950	6	Moderate Quality	208	Denisuik, Garbutt et al	2019	Multi-Country	Multi Continent	2007-2016	2011.5	2011-2023	DM	broth microdilution	CLSI	CLSI	238		3
364	971	950	6	Moderate Quality	208	Denisuik, Garbutt et al	2019	Multi-Country	Multi Continent	2007-2016	2011.5	2011-2023	DM	broth microdilution	CLSI	CLSI	238															76
386	996	1039	6	Moderate Quality	217	Duan	2022	China	Asia	2019-2021	2020	2011-2023	DD	DD	Other	Other	44														35
387	997	1039	6	Moderate Quality	217	Duan	2022	China	Asia	2019-2021	2020	2011-2023	DD	DD	Other	Other	44															14
388	998	1039	6	Moderate Quality	217	Duan	2022	China	Asia	2019-2021	2020	2011-2023	DD	DD	Other	Other	44						17
389	999	1039	6	Moderate Quality	217	Duan	2022	China	Asia	2019-2021	2020	2011-2023	DD	DD	Other	Other	44							6
390	990	1040	6	Moderate Quality	215	Duan, Qin et al	2020	China	Asia	2013-2014	2013.5	2011-2023	DD	DD	CLSI	CLSI	104		0
391	991	1040	6	Moderate Quality	215	Duan, Qin et al	2020	China	Asia	2013-2014	2013.5	2011-2023	DD	DD	CLSI	CLSI	104															0
392	992	1040	6	Moderate Quality	215	Duan, Qin et al	2020	China	Asia	2013-2014	2013.5	2011-2023	DD	DD	CLSI	CLSI	104																0
400	1000	1089	6	Moderate Quality	218	Ejaz	2019	Saudi Arabia	Asia	2016-2017	2016.5	2011-2023	DD	DD	CLSI	CLSI	9														8
401	1001	1089	6	Moderate Quality	218	Ejaz	2019	Saudi Arabia	Asia	2016-2017	2016.5	2011-2023	DD	DD	CLSI	CLSI	9																			8
402	1002	1089	6	Moderate Quality	218	Ejaz	2019	Saudi Arabia	Asia	2016-2017	2016.5	2011-2023	DD	DD	CLSI	CLSI	9
403	1003	1089	6	Moderate Quality	218	Ejaz	2019	Saudi Arabia	Asia	2016-2017	2016.5	2011-2023	DD	DD	CLSI	CLSI	9																								8
404	1004	1089	6	Moderate Quality	218	Ejaz	2019	Saudi Arabia	Asia	2016-2017	2016.5	2011-2023	DD	DD	CLSI	CLSI	9		7
405	1005	1089	6	Moderate Quality	218	Ejaz	2019	Saudi Arabia	Asia	2016-2017	2016.5	2011-2023	DD	DD	CLSI	CLSI	9															3
406	1006	1089	6	Moderate Quality	218	Ejaz	2019	Saudi Arabia	Asia	2016-2017	2016.5	2011-2023	DD	DD	CLSI	CLSI	9			4
407	1007	1089	6	Moderate Quality	218	Ejaz	2019	Saudi Arabia	Asia	2016-2017	2016.5	2011-2023	DD	DD	CLSI	CLSI	9																									4
408	1008	1089	6	Moderate Quality	218	Ejaz	2019	Saudi Arabia	Asia	2016-2017	2016.5	2011-2023	DD	DD	CLSI	CLSI	9										1
409	1009	1089	6	Moderate Quality	218	Ejaz	2019	Saudi Arabia	Asia	2016-2017	2016.5	2011-2023	DD	DD	CLSI	CLSI	9												1
410	1010	1089	6	Moderate Quality	218	Ejaz	2019	Saudi Arabia	Asia	2016-2017	2016.5	2011-2023	DD	DD	CLSI	CLSI	9								5
411	1011	1089	6	Moderate Quality	218	Ejaz	2019	Saudi Arabia	Asia	2016-2017	2016.5	2011-2023	DD	DD	CLSI	CLSI	9									6
412	1012	1089	6	Moderate Quality	218	Ejaz	2019	Saudi Arabia	Asia	2016-2017	2016.5	2011-2023	DD	DD	CLSI	CLSI	9																				1
413	1013	1089	6	Moderate Quality	218	Ejaz	2019	Saudi Arabia	Asia	2016-2017	2016.5	2011-2023	DD	DD	CLSI	CLSI	9
414	1014	1089	6	Moderate Quality	218	Ejaz	2019	Saudi Arabia	Asia	2016-2017	2016.5	2011-2023	DD	DD	CLSI	CLSI	9																						4
454	1516	1228	6	Moderate Quality	350	Flamm, Castanheira et al	2016	Multi-Country	Multi Continent	2013-2013	2013	2011-2023	DM	broth microdilution	CLSI	CLSI	464														239
455	1517	1228	6	Moderate Quality	350	Flamm, Castanheira et al	2016	Multi-Country	Multi Continent	2013-2013	2013	2011-2023	DM	broth microdilution	CLSI	CLSI	464		48
456	1518	1228	6	Moderate Quality	350	Flamm, Castanheira et al	2016	Multi-Country	Multi Continent	2013-2013	2013	2011-2023	DM	broth microdilution	CLSI	CLSI	464															72
457	1519	1228	6	Moderate Quality	350	Flamm, Castanheira et al	2016	Multi-Country	Multi Continent	2013-2013	2013	2011-2023	DM	broth microdilution	CLSI	CLSI	464																1
458	1520	1228	6	Moderate Quality	350	Flamm, Castanheira et al	2016	Multi-Country	Multi Continent	2013-2013	2013	2011-2023	DM	broth microdilution	EUCAST	EUCAST	464		38
459	1521	1230	6	Moderate Quality	351	Flamm, Shortridge et al	2019	United States	North America	2014-2018	2016	2011-2023	DM	broth microdilution	CLSI	CLSI	1289														816
460	1522	1230	6	Moderate Quality	351	Flamm, Shortridge et al	2019	United States	North America	2014-2018	2016	2011-2023	DM	broth microdilution	CLSI	CLSI	1289		69
461	1523	1230	6	Moderate Quality	351	Flamm, Shortridge et al	2019	United States	North America	2014-2018	2016	2011-2023	DM	broth microdilution	CLSI	CLSI	1289															187
462	1524	1230	6	Moderate Quality	351	Flamm, Shortridge et al	2019	United States	North America	2014-2018	2016	2011-2023	DM	broth microdilution	CLSI	CLSI	1289																2
462	1524	1230	6	Moderate Quality	351	Flamm, Shortridge et al	2019	United States	North America	2014-2018	2016	2011-2023	DM	broth microdilution	CLSI	CLSI	69		69												52	43	2
463	1525	1235	6	Moderate Quality	352	Flores-Trevi‚àö¬±o, Gutierrez-Ferman et al	2014	Mexico	North America	2006-2013	2009.5	1958-2010	DM	broth microdilution method	CLSI	CLSI	119														49
464	1526	1235	6	Moderate Quality	352	Flores-Trevi‚àö¬±o, Gutierrez-Ferman et al	2014	Mexico	North America	2006-2013	2009.5	1958-2010	DM	broth microdilution method	CLSI	CLSI	119
465	1527	1235	6	Moderate Quality	352	Flores-Trevi‚àö¬±o, Gutierrez-Ferman et al	2014	Mexico	North America	2006-2013	2009.5	1958-2010	DM	broth microdilution method	CLSI	CLSI	119																								25
466	1528	1235	6	Moderate Quality	352	Flores-Trevi‚àö¬±o, Gutierrez-Ferman et al	2014	Mexico	North America	2006-2013	2009.5	1958-2010	DM	broth microdilution method	CLSI	CLSI	119																					105
467	1529	1235	6	Moderate Quality	352	Flores-Trevi‚àö¬±o, Gutierrez-Ferman et al	2014	Mexico	North America	2006-2013	2009.5	1958-2010	DM	broth microdilution method	CLSI	CLSI	119		39
468	1530	1235	6	Moderate Quality	352	Flores-Trevi‚àö¬±o, Gutierrez-Ferman et al	2014	Mexico	North America	2006-2013	2009.5	1958-2010	DM	broth microdilution method	CLSI	CLSI	119															2
469	1531	1235	6	Moderate Quality	352	Flores-Trevi‚àö¬±o, Gutierrez-Ferman et al	2014	Mexico	North America	2006-2013	2009.5	1958-2010	DM	broth microdilution method	CLSI	CLSI	119			26
470	1532	1235	6	Moderate Quality	352	Flores-Trevi‚àö¬±o, Gutierrez-Ferman et al	2014	Mexico	North America	2006-2013	2009.5	1958-2010	DM	broth microdilution method	CLSI	CLSI	119
471	1533	1235	6	Moderate Quality	352	Flores-Trevi‚àö¬±o, Gutierrez-Ferman et al	2014	Mexico	North America	2006-2013	2009.5	1958-2010	DM	broth microdilution method	CLSI	CLSI	119				3
472	1534	1235	6	Moderate Quality	352	Flores-Trevi‚àö¬±o, Gutierrez-Ferman et al	2014	Mexico	North America	2006-2013	2009.5	1958-2010	DM	broth microdilution method	CLSI	CLSI	119										110
473	1535	1235	6	Moderate Quality	352	Flores-Trevi‚àö¬±o, Gutierrez-Ferman et al	2014	Mexico	North America	2006-2013	2009.5	1958-2010	DM	broth microdilution method	CLSI	CLSI	119												119
474	1536	1235	6	Moderate Quality	352	Flores-Trevi‚àö¬±o, Gutierrez-Ferman et al	2014	Mexico	North America	2006-2013	2009.5	1958-2010	DM	broth microdilution method	CLSI	CLSI	119						24
475	1537	1235	6	Moderate Quality	352	Flores-Trevi‚àö¬±o, Gutierrez-Ferman et al	2014	Mexico	North America	2006-2013	2009.5	1958-2010	DM	broth microdilution method	CLSI	CLSI	119								81
476	1538	1235	6	Moderate Quality	352	Flores-Trevi‚àö¬±o, Gutierrez-Ferman et al	2014	Mexico	North America	2006-2013	2009.5	1958-2010	DM	broth microdilution method	CLSI	CLSI	119									93
477	1539	1235	6	Moderate Quality	352	Flores-Trevi‚àö¬±o, Gutierrez-Ferman et al	2014	Mexico	North America	2006-2013	2009.5	1958-2010	DM	broth microdilution method	CLSI	CLSI	119																														90
478	1540	1235	6	Moderate Quality	352	Flores-Trevi‚àö¬±o, Gutierrez-Ferman et al	2014	Mexico	North America	2006-2013	2009.5	1958-2010	DM	broth microdilution method	CLSI	CLSI	119																							105
516	1571	1283	6	Moderate Quality	358	Fujita, Yamadori et al	1996	Japan	Asia	1988-1992	1990	1958-2010	DM	Broth microdilution	Other	CLSI	10														3
517	1572	1283	6	Moderate Quality	358	Fujita, Yamadori et al	1996	Japan	Asia	1988-1992	1990	1958-2010	DM	Broth microdilution	Other	CLSI	10
518	1573	1283	6	Moderate Quality	358	Fujita, Yamadori et al	1996	Japan	Asia	1988-1992	1990	1958-2010	DM	Broth microdilution	Other	CLSI	10				2
519	1574	1283	6	Moderate Quality	358	Fujita, Yamadori et al	1996	Japan	Asia	1988-1992	1990	1958-2010	DM	Broth microdilution	Other	CLSI	10												10
520	1575	1283	6	Moderate Quality	358	Fujita, Yamadori et al	1996	Japan	Asia	1988-1992	1990	1958-2010	DM	Broth microdilution	Other	CLSI	10																0
521	1576	1283	6	Moderate Quality	358	Fujita, Yamadori et al	1996	Japan	Asia	1988-1992	1990	1958-2010	DM	Broth microdilution	Other	CLSI	10								7
522	1577	1283	6	Moderate Quality	358	Fujita, Yamadori et al	1996	Japan	Asia	1988-1992	1990	1958-2010	DM	Broth microdilution	Other	CLSI	10																														9
523	1578	1283	6	Moderate Quality	358	Fujita, Yamadori et al	1996	Japan	Asia	1988-1992	1990	1958-2010	DM	Broth microdilution	Other	CLSI	10																							6
547	1598	1317	6	Moderate Quality	366	Gales, Jones et al	2008	Multi-Country	Multi Continent	2002-2005	2003.5	1958-2010	DM	broth microdilution	CLSI	CLSI	763														288
548	1599	1317	6	Moderate Quality	366	Gales, Jones et al	2008	Multi-Country	Multi Continent	2002-2005	2003.5	1958-2010	DM	broth microdilution	CLSI	CLSI	763																								378
549	1600	1317	6	Moderate Quality	366	Gales, Jones et al	2008	Multi-Country	Multi Continent	2002-2005	2003.5	1958-2010	DM	broth microdilution	CLSI	CLSI	763		17
550	1601	1317	6	Moderate Quality	366	Gales, Jones et al	2008	Multi-Country	Multi Continent	2002-2005	2003.5	1958-2010	DM	broth microdilution	CLSI-EUCAST	CLSI-EUCAST	763															45
551	1602	1317	6	Moderate Quality	366	Gales, Jones et al	2008	Multi-Country	Multi Continent	2002-2005	2003.5	1958-2010	DM	broth microdilution	CLSI	CLSI	763			274
552	1603	1317	6	Moderate Quality	366	Gales, Jones et al	2008	Multi-Country	Multi Continent	2002-2005	2003.5	1958-2010	DM	broth microdilution	CLSI-EUCAST	CLSI-EUCAST	763																									48
553	1604	1317	6	Moderate Quality	366	Gales, Jones et al	2008	Multi-Country	Multi Continent	2002-2005	2003.5	1958-2010	DM	broth microdilution	CLSI	CLSI	763
554	1605	1317	6	Moderate Quality	366	Gales, Jones et al	2008	Multi-Country	Multi Continent	2002-2005	2003.5	1958-2010	DM	broth microdilution	CLSI	CLSI	763					48
555	1606	1317	6	Moderate Quality	366	Gales, Jones et al	2008	Multi-Country	Multi Continent	2002-2005	2003.5	1958-2010	DM	broth microdilution	CLSI	CLSI	763																	9
556	1607	1317	6	Moderate Quality	366	Gales, Jones et al	2008	Multi-Country	Multi Continent	2002-2005	2003.5	1958-2010	DM	broth microdilution	CLSI	CLSI	763								677
557	1608	1317	6	Moderate Quality	366	Gales, Jones et al	2008	Multi-Country	Multi Continent	2002-2005	2003.5	1958-2010	DM	broth microdilution	CLSI	CLSI	763									682
558	1609	1317	6	Moderate Quality	366	Gales, Jones et al	2008	Multi-Country	Multi Continent	2002-2005	2003.5	1958-2010	DM	broth microdilution	CLSI	CLSI	763																											519
559	1610	1317	6	Moderate Quality	366	Gales, Jones et al	2008	Multi-Country	Multi Continent	2002-2005	2003.5	1958-2010	DM	broth microdilution	CLSI	CLSI	763							137
560	1611	1317	6	Moderate Quality	366	Gales, Jones et al	2008	Multi-Country	Multi Continent	2002-2005	2003.5	1958-2010	DM	broth microdilution	CLSI	CLSI	763																						470
561	1612	1317	6	Moderate Quality	366	Gales, Jones et al	2008	Multi-Country	Multi Continent	2002-2005	2003.5	1958-2010	DM	broth microdilution	CLSI	CLSI	230																0
562	1613	1317	6	Moderate Quality	366	Gales, Jones et al	2008	Multi-Country	Multi Continent	2002-2005	2003.5	1958-2010	DM	broth microdilution	CLSI	CLSI	230																										0
603	1654	1345	6	Moderate Quality	373	Garcia-Rodriguez, Sanchez et al	1991	Spain	Europe				DM	agardilution	Other	CLSI	18														8
604	1655	1345	6	Moderate Quality	373	Garcia-Rodriguez, Sanchez et al	1991	Spain	Europe				DM	agardilution	Other	CLSI	18																					16
605	1656	1345	6	Moderate Quality	373	Garcia-Rodriguez, Sanchez et al	1991	Spain	Europe				DM	agardilution	Other	CLSI	18			12
606	1657	1345	6	Moderate Quality	373	Garcia-Rodriguez, Sanchez et al	1991	Spain	Europe				DM	agardilution	Other	CLSI	18										18
607	1658	1345	6	Moderate Quality	373	Garcia-Rodriguez, Sanchez et al	1991	Spain	Europe				DM	agardilution	Other	CLSI	18												18
608	1659	1345	6	Moderate Quality	373	Garcia-Rodriguez, Sanchez et al	1991	Spain	Europe				DM	agardilution	Other	CLSI	18								14
609	1660	1345	6	Moderate Quality	373	Garcia-Rodriguez, Sanchez et al	1991	Spain	Europe				DM	agardilution	Other	CLSI	18																														10
694	983	1513	6	Moderate Quality	214	Gupta, Kale et al	2018	India	Asia	2017-2017	2017	2011-2023	DM	MIC	CLSI	CLSI	100														2
695	984	1513	6	Moderate Quality	214	Gupta, Kale et al	2018	India	Asia	2017-2017	2017	2011-2023	DM	MIC	CLSI	CLSI	100		26
696	985	1513	6	Moderate Quality	214	Gupta, Kale et al	2018	India	Asia	2017-2017	2017	2011-2023	DM	MIC	CLSI	CLSI	100															30
697	986	1513	6	Moderate Quality	214	Gupta, Kale et al	2018	India	Asia	2017-2017	2017	2011-2023	DM	MIC	CLSI	CLSI	100			8
698	987	1513	6	Moderate Quality	214	Gupta, Kale et al	2018	India	Asia	2017-2017	2017	2011-2023	DM	MIC	CLSI	CLSI	100										2
699	988	1513	6	Moderate Quality	214	Gupta, Kale et al	2018	India	Asia	2017-2017	2017	2011-2023	DM	MIC	CLSI	CLSI	100						6
700	989	1513	6	Moderate Quality	214	Gupta, Kale et al	2018	India	Asia	2017-2017	2017	2011-2023	DM	MIC	CLSI	CLSI	100							6
784	53	1688	6	Moderate Quality	12	Hombach, Bloemberg et al	2012	Germany	Europe	2010-2011	2010.5	2011-2023	DD	DD	CLSI	CLSI	160		15
785	54	1688	6	Moderate Quality	12	Hombach, Bloemberg et al	2012	Germany	Europe	2010-2011	2010.5	2011-2023	DD	DD	EUCAST	EUCAST	160		17
847	116	1788	6	Moderate Quality	23	Saied, Merceron et al	2020	France	Europe	1997-2015	2006	1958-2010			EUCAST	EUCAST	102														49
848	117	1788	6	Moderate Quality	23	Saied, Merceron et al	2020	France	Europe	1997-2015	2006	1958-2010			EUCAST	EUCAST	102																								71
849	118	1788	6	Moderate Quality	23	Saied, Merceron et al	2020	France	Europe	1997-2015	2006	1958-2010			EUCAST	EUCAST	102		3
850	119	1788	6	Moderate Quality	23	Saied, Merceron et al	2020	France	Europe	1997-2015	2006	1958-2010			EUCAST	EUCAST	102															6
851	120	1788	6	Moderate Quality	23	Saied, Merceron et al	2020	France	Europe	1997-2015	2006	1958-2010			EUCAST	EUCAST	102																	58
852	121	1788	6	Moderate Quality	23	Saied, Merceron et al	2020	France	Europe	1997-2015	2006	1958-2010			EUCAST	EUCAST	102													9
853	122	1788	6	Moderate Quality	23	Saied, Merceron et al	2020	France	Europe	1997-2015	2006	1958-2010			EUCAST	EUCAST	102							22
911	180	1908	6	Moderate Quality	42	Johnson and Jones 1997	1997	United States	North America				DM	Broth_x000D__x000D_ microdilution trays	Other	CLSI	10														1
912	181	1908	6	Moderate Quality	42	Johnson and Jones 1997	1997	United States	North America				DM	Broth_x000D__x000D_ microdilution trays	Other	CLSI	10
919	188	1932	6	Moderate Quality	48	Jones, Pfaller et al	1997	United States	North America	1995-1996	1995.5	1958-2010	DM	Brothmicrodilution method	Other	CLSI	18														6
920	189	1932	6	Moderate Quality	48	Jones, Pfaller et al	1997	United States	North America	1995-1996	1995.5	1958-2010	DM	Brothmicrodilution method	Other	CLSI	18																			18
921	190	1932	6	Moderate Quality	48	Jones, Pfaller et al	1997	United States	North America	1995-1996	1995.5	1958-2010	DM	Brothmicrodilution method	Other	CLSI	18																								16
922	191	1932	6	Moderate Quality	48	Jones, Pfaller et al	1997	United States	North America	1995-1996	1995.5	1958-2010	DM	Brothmicrodilution method	Other	CLSI	18		0
923	192	1932	6	Moderate Quality	48	Jones, Pfaller et al	1997	United States	North America	1995-1996	1995.5	1958-2010	DM	Brothmicrodilution method	Other	CLSI	18			12
924	193	1932	6	Moderate Quality	48	Jones, Pfaller et al	1997	United States	North America	1995-1996	1995.5	1958-2010	DM	Brothmicrodilution method	Other	CLSI	18				8
925	194	1932	6	Moderate Quality	48	Jones, Pfaller et al	1997	United States	North America	1995-1996	1995.5	1958-2010	DM	Brothmicrodilution method	Other	CLSI	18												18
926	195	1932	6	Moderate Quality	48	Jones, Pfaller et al	1997	United States	North America	1995-1996	1995.5	1958-2010	DM	Brothmicrodilution method	Other	CLSI	18								17
927	196	1932	6	Moderate Quality	48	Jones, Pfaller et al	1997	United States	North America	1995-1996	1995.5	1958-2010	DM	Brothmicrodilution method	Other	CLSI	18									18
928	197	1932	6	Moderate Quality	48	Jones, Pfaller et al	1997	United States	North America	1995-1996	1995.5	1958-2010	DM	Brothmicrodilution method	Other	CLSI	18																														17
929	198	1932	6	Moderate Quality	48	Jones, Pfaller et al	1997	United States	North America	1995-1996	1995.5	1958-2010	DM	Brothmicrodilution method	Other	CLSI	18																						4
930	199	1932	6	Moderate Quality	48	Jones, Pfaller et al	1997	United States	North America	1995-1996	1995.5	1958-2010	DM	Brothmicrodilution method	Other	CLSI	18																							6
931	200	1933	6	Moderate Quality	49	Jones, Sader et al	2003	Multi-Country	Multi Continent	1997-2001	1999	1958-2010	DM	Brothmicrodilution method	Other	CLSI	1488														506
932	201	1933	6	Moderate Quality	49	Jones, Sader et al	2003	Multi-Country	Multi Continent	1997-2001	1999	1958-2010	DM	Broth_x000D__x000D_ microdilution method	Other	CLSI	1488		74
933	202	1933	6	Moderate Quality	49	Jones, Sader et al	2003	Multi-Country	Multi Continent	1997-2001	1999	1958-2010	DM	Broth_x000D__x000D_ microdilution method	Other	CLSI	1488															89
934	203	1933	6	Moderate Quality	49	Jones, Sader et al	2003	Multi-Country	Multi Continent	1997-2001	1999	1958-2010	DM	Broth_x000D__x000D_ microdilution method	Other	CLSI	1488
935	204	1933	6	Moderate Quality	49	Jones, Sader et al	2003	Multi-Country	Multi Continent	1997-2001	1999	1958-2010	DM	Broth_x000D__x000D_ microdilution method	Other	CLSI	1488							208
951	1697	1975	6	Moderate Quality	385	Kampmeier, Pillukat et al	2017	Germany	Europe	2016-2016	2016	2011-2023	DD	disk diffusion	EUCAST	EUCAST	6		1
986	1118	2013	6	Moderate Quality	243	Karunanidhi, Thomas et al	2013	Malaysia	Asia				DD	Disk diffusion	CLSI	CLSI	9		1
987	1119	2018	6	Moderate Quality	248	Kataoka, Fujiwara et al	2003	Japan	Asia	2001-2001	2001	1958-2010	DD	Disk diffiusion	Other	CLSI	4														4
988	1120	2018	6	Moderate Quality	248	Kataoka, Fujiwara et al	2003	Japan	Asia	2001-2001	2001	1958-2010	DD	Disk diffiusion	Other	CLSI	4												4
1001	1133	2057	6	Moderate Quality	262	Khan, Mirza et al	2014	Pakistan	Asia	2011-2012	2011.5	2011-2023	DD	Disk diffiusion	CLSI	CLSI	2
1002	1134	2057	6	Moderate Quality	262	Khan, Mirza et al	2014	Pakistan	Asia	2011-2012	2011.5	2011-2023	DD	Disk diffiusion	CLSI	CLSI	2
1020	1154	2121	6	Moderate Quality	266	Knight, Gupte et al	2020	United States	North America	2006-2017	2016.5	2011-2023	DD	MIC	CLSI	CLSI	5														4
1021	1155	2121	6	Moderate Quality	266	Knight, Gupte et al	2020	United States	North America	2006-2017	2016.5	2011-2023	DD	MIC	CLSI	CLSI	5																								5
1022	1156	2121	6	Moderate Quality	266	Knight, Gupte et al	2020	United States	North America	2006-2017	2016.5	2011-2023	DD	MIC	CLSI	CLSI	5																					5
1023	1157	2121	6	Moderate Quality	266	Knight, Gupte et al	2020	United States	North America	2006-2017	2016.5	2011-2023	DD	MIC	CLSI	CLSI	5		0
1024	1158	2121	6	Moderate Quality	266	Knight, Gupte et al	2020	United States	North America	2006-2017	2016.5	2011-2023	DD	MIC	CLSI	CLSI	5															0
1025	1159	2121	6	Moderate Quality	266	Knight, Gupte et al	2020	United States	North America	2006-2017	2016.5	2011-2023	DD	MIC	CLSI	CLSI	5			0
1026	1160	2121	6	Moderate Quality	266	Knight, Gupte et al	2020	United States	North America	2006-2017	2016.5	2011-2023	DD	MIC	CLSI	CLSI	5										5
1027	1161	2121	6	Moderate Quality	266	Knight, Gupte et al	2020	United States	North America	2006-2017	2016.5	2011-2023	DD	MIC	CLSI	CLSI	5												5
1028	1162	2121	6	Moderate Quality	266	Knight, Gupte et al	2020	United States	North America	2006-2017	2016.5	2011-2023	DD	MIC	CLSI	CLSI	5								3
1029	1163	2121	6	Moderate Quality	266	Knight, Gupte et al	2020	United States	North America	2006-2017	2016.5	2011-2023	DD	MIC	CLSI	CLSI	5									5
1030	1164	2121	6	Moderate Quality	266	Knight, Gupte et al	2020	United States	North America	2006-2017	2016.5	2011-2023	DD	MIC	CLSI	CLSI	5																														3
1031	1165	2121	6	Moderate Quality	266	Knight, Gupte et al	2020	United States	North America	2006-2017	2016.5	2011-2023	DD	MIC	CLSI	CLSI	5							3
1032	1166	2121	6	Moderate Quality	266	Knight, Gupte et al	2020	United States	North America	2006-2017	2016.5	2011-2023	DD	MIC	CLSI	CLSI	5
1043	1177	2162	6	Moderate Quality	269	Koseoglu, Sener et al	2004	Turkey	Europe	1998-2001	1999.5	1958-2010	DM	agar dilution method	Other	CLSI	40														15
1044	1178	2162	6	Moderate Quality	269	Koseoglu, Sener et al	2004	Turkey	Europe	1998-2001	1999.5	1958-2010	DM	agar dilution method	Other	CLSI	40																			34
1045	1179	2162	6	Moderate Quality	269	Koseoglu, Sener et al	2004	Turkey	Europe	1998-2001	1999.5	1958-2010	DM	agar dilution method	Other	CLSI	40																								19
1046	1180	2162	6	Moderate Quality	269	Koseoglu, Sener et al	2004	Turkey	Europe	1998-2001	1999.5	1958-2010	DM	agar dilution method	Other	CLSI	40		2
1047	1181	2162	6	Moderate Quality	269	Koseoglu, Sener et al	2004	Turkey	Europe	1998-2001	1999.5	1958-2010	DM	agar dilution method	Other	CLSI	40			8
1048	1182	2162	6	Moderate Quality	269	Koseoglu, Sener et al	2004	Turkey	Europe	1998-2001	1999.5	1958-2010	DM	agar dilution method	Other	CLSI	40										38
1049	1183	2162	6	Moderate Quality	269	Koseoglu, Sener et al	2004	Turkey	Europe	1998-2001	1999.5	1958-2010	DM	agar dilution method	Other	CLSI	40												40
1050	1184	2162	6	Moderate Quality	269	Koseoglu, Sener et al	2004	Turkey	Europe	1998-2001	1999.5	1958-2010	DM	agar dilution method	Other	CLSI	40								25
1051	1185	2162	6	Moderate Quality	269	Koseoglu, Sener et al	2004	Turkey	Europe	1998-2001	1999.5	1958-2010	DM	agar dilution method	Other	CLSI	40									25
1052	1186	2162	6	Moderate Quality	269	Koseoglu, Sener et al	2004	Turkey	Europe	1998-2001	1999.5	1958-2010	DM	agar dilution method	Other	CLSI	40																						10
1053	1187	2162	6	Moderate Quality	269	Koseoglu, Sener et al	2004	Turkey	Europe	1998-2001	1999.5	1958-2010	DM	agar dilution method	Other	CLSI	40																							23
1072	1206	2272	6	Moderate Quality	271	Lambiase, Raia et al	2006	Italy	Europe	2002-2004	2003	1958-2010	AS	automated Phoenix microdilution	Other	CLSI	277
1073	1207	2272	6	Moderate Quality	271	Lambiase, Raia et al	2006	Italy	Europe	2002-2004	2003	1958-2010	AS	automated Phoenix microdilution	Other	CLSI	277																		277
1074	1208	2272	6	Moderate Quality	271	Lambiase, Raia et al	2006	Italy	Europe	2002-2004	2003	1958-2010	AS	automated Phoenix microdilution	Other	CLSI	277														230
1075	1209	2272	6	Moderate Quality	271	Lambiase, Raia et al	2006	Italy	Europe	2002-2004	2003	1958-2010	AS	automated Phoenix microdilution	Other	CLSI	277
1076	1210	2272	6	Moderate Quality	271	Lambiase, Raia et al	2006	Italy	Europe	2002-2004	2003	1958-2010	AS	automated Phoenix microdilution	Other	CLSI	277																								248
1077	1211	2272	6	Moderate Quality	271	Lambiase, Raia et al	2006	Italy	Europe	2002-2004	2003	1958-2010	AS	automated Phoenix microdilution	Other	CLSI	277																					272
1078	1212	2272	6	Moderate Quality	271	Lambiase, Raia et al	2006	Italy	Europe	2002-2004	2003	1958-2010	AS	automated Phoenix microdilution	Other	CLSI	277		124
1079	1213	2272	6	Moderate Quality	271	Lambiase, Raia et al	2006	Italy	Europe	2002-2004	2003	1958-2010	AS	automated Phoenix microdilution	Other	CLSI	277															185
1080	1214	2272	6	Moderate Quality	271	Lambiase, Raia et al	2006	Italy	Europe	2002-2004	2003	1958-2010	AS	automated Phoenix microdilution	Other	CLSI	277			261
1081	1215	2272	6	Moderate Quality	271	Lambiase, Raia et al	2006	Italy	Europe	2002-2004	2003	1958-2010	AS	automated Phoenix microdilution	Other	CLSI	277										272
1082	1216	2272	6	Moderate Quality	271	Lambiase, Raia et al	2006	Italy	Europe	2002-2004	2003	1958-2010	AS	automated Phoenix microdilution	Other	CLSI	277												277
1083	1217	2272	6	Moderate Quality	271	Lambiase, Raia et al	2006	Italy	Europe	2002-2004	2003	1958-2010	AS	automated Phoenix microdilution	Other	CLSI	277					261
1084	1218	2272	6	Moderate Quality	271	Lambiase, Raia et al	2006	Italy	Europe	2002-2004	2003	1958-2010	AS	automated Phoenix microdilution	Other	CLSI	277													110
1085	1219	2272	6	Moderate Quality	271	Lambiase, Raia et al	2006	Italy	Europe	2002-2004	2003	1958-2010	AS	automated Phoenix microdilution	Other	CLSI	277						144
1086	1220	2272	6	Moderate Quality	271	Lambiase, Raia et al	2006	Italy	Europe	2002-2004	2003	1958-2010	AS	automated Phoenix microdilution	Other	CLSI	277								261
1087	1221	2272	6	Moderate Quality	271	Lambiase, Raia et al	2006	Italy	Europe	2002-2004	2003	1958-2010	AS	automated Phoenix microdilution	Other	CLSI	277
1088	1222	2272	6	Moderate Quality	271	Lambiase, Raia et al	2006	Italy	Europe	2002-2004	2003	1958-2010	AS	automated Phoenix microdilution	Other	CLSI	277									266
1089	1223	2272	6	Moderate Quality	271	Lambiase, Raia et al	2006	Italy	Europe	2002-2004	2003	1958-2010	AS	automated Phoenix microdilution	Other	CLSI	277
1090	1224	2272	6	Moderate Quality	271	Lambiase, Raia et al	2006	Italy	Europe	2002-2004	2003	1958-2010	AS	automated Phoenix microdilution	Other	CLSI	277																						248
1091	1225	2272	6	Moderate Quality	271	Lambiase, Raia et al	2006	Italy	Europe	2002-2004	2003	1958-2010	AS	automated Phoenix microdilution	Other	CLSI	277																							253
1092	1226	2286	6	Moderate Quality	272	Lanzafame, Bonfiglio et al	2005	Italy	Europe	2003-2003	2003	1958-2010	DM	microdilution broth	Other	CLSI	64														22	0
1093	1227	2286	6	Moderate Quality	272	Lanzafame, Bonfiglio et al	2005	Italy	Europe	2003-2003	2003	1958-2010	DM	microdilution broth	Other	CLSI	64																			53
1094	1228	2286	6	Moderate Quality	272	Lanzafame, Bonfiglio et al	2005	Italy	Europe	2003-2003	2003	1958-2010	DM	microdilution broth	Other	CLSI	64																					64
1095	1229	2286	6	Moderate Quality	272	Lanzafame, Bonfiglio et al	2005	Italy	Europe	2003-2003	2003	1958-2010	DM	microdilution broth	Other	CLSI	64			17
1096	1230	2286	6	Moderate Quality	272	Lanzafame, Bonfiglio et al	2005	Italy	Europe	2003-2003	2003	1958-2010	DM	microdilution broth	Other	CLSI	64										55
1097	1231	2286	6	Moderate Quality	272	Lanzafame, Bonfiglio et al	2005	Italy	Europe	2003-2003	2003	1958-2010	DM	microdilution broth	Other	CLSI	64
1098	1232	2286	6	Moderate Quality	272	Lanzafame, Bonfiglio et al	2005	Italy	Europe	2003-2003	2003	1958-2010	DM	microdilution broth	Other	CLSI	64																				64
1144	1278	2442	6	Moderate Quality	282	Ling, Xiong et al	2006	China	Asia	2002-2003	2002.5	1958-2010	DM	agar dilution	CLSI	CLSI	29														18
1145	1279	2442	6	Moderate Quality	282	Ling, Xiong et al	2006	China	Asia	2002-2003	2002.5	1958-2010	DM	agar dilution	CLSI	CLSI	29
1146	1280	2442	6	Moderate Quality	282	Ling, Xiong et al	2006	China	Asia	2002-2003	2002.5	1958-2010	DM	agar dilution	CLSI	CLSI	29																															9
1147	1281	2442	6	Moderate Quality	282	Ling, Xiong et al	2006	China	Asia	2002-2003	2002.5	1958-2010	DM	agar dilution	CLSI	CLSI	29																								25
1148	1282	2442	6	Moderate Quality	282	Ling, Xiong et al	2006	China	Asia	2002-2003	2002.5	1958-2010	DM	agar dilution	CLSI	CLSI	29			20
1149	1283	2442	6	Moderate Quality	282	Ling, Xiong et al	2006	China	Asia	2002-2003	2002.5	1958-2010	DM	agar dilution	CLSI	CLSI	29											28
1150	1284	2442	6	Moderate Quality	282	Ling, Xiong et al	2006	China	Asia	2002-2003	2002.5	1958-2010	DM	agar dilution	CLSI	CLSI	29												29
1151	1285	2442	6	Moderate Quality	282	Ling, Xiong et al	2006	China	Asia	2002-2003	2002.5	1958-2010	DM	agar dilution	CLSI	CLSI	29								28
1152	1286	2442	6	Moderate Quality	282	Ling, Xiong et al	2006	China	Asia	2002-2003	2002.5	1958-2010	DM	agar dilution	CLSI	CLSI	29									27
1153	1287	2442	6	Moderate Quality	282	Ling, Xiong et al	2006	China	Asia	2002-2003	2002.5	1958-2010	DM	agar dilution	CLSI	CLSI	29																				29
1154	1288	2442	6	Moderate Quality	282	Ling, Xiong et al	2006	China	Asia	2002-2003	2002.5	1958-2010	DM	agar dilution	CLSI	CLSI	29																						7
1155	1289	2442	6	Moderate Quality	282	Ling, Xiong et al	2006	China	Asia	2002-2003	2002.5	1958-2010	DM	agar dilution	CLSI	CLSI	29
1176	229	2549	6	Moderate Quality	56	Madi, Luki∆í√° et al	2016	Serbia	Europe	2013-2015	2014	2011-2023	DM	Microdilution method	CLSI	CLSI	88		0
1177	230	2549	6	Moderate Quality	56	Madi, Luki∆í√° et al	2016	Serbia	Europe	2013-2015	2014	2011-2023	DD	DD	CLSI	CLSI	88															0
1178	231	2549	6	Moderate Quality	56	Madi, Luki∆í√° et al	2016	Serbia	Europe	2013-2015	2014	2011-2023	DD	DD	CLSI	CLSI	88			0
1179	232	2549	6	Moderate Quality	56	Madi, Luki∆í√° et al	2016	Serbia	Europe	2013-2015	2014	2011-2023	DD	DD	CLSI	CLSI	88						0
1185	233	2560	6	Moderate Quality	57	Magrum, Elefritz et al	2020	United States	North America	2009-2014	2011.5	2011-2023	AS	BD Phoenix‚Äö√ë¬¢ Automated _x000D__x000D_ Microbiology System	CLSI	CLSI	71		1	61				23							31	11	0	9								2
1186	234	2560	6	Moderate Quality	57	Magrum, Elefritz et al	2020	United States	North America	2009-2014	2011.5	2011-2023	AS	BD Phoenix‚Äö√ë¬¢ Automated _x000D__x000D_ Microbiology System	CLSI	CLSI	26		5	24				18							25	18	0	20								3
1192	240	2582	6	Moderate Quality	58	Malekan, Tabaraie et al	2017	Iran	Asia	2012-2014	2013	2011-2023	DD,DM	Disc diffusion_x000D__x000D_ method, E-test	CLSI	CLSI	150		27
1193	241	2582	6	Moderate Quality	58	Malekan, Tabaraie et al	2017	Iran	Asia	2012-2014	2013	2011-2023	DD,DM	Disc diffusion_x000D__x000D_ method, E-test	CLSI	CLSI	150			27
1194	242	2582	6	Moderate Quality	58	Malekan, Tabaraie et al	2017	Iran	Asia	2012-2014	2013	2011-2023	DD,DM	Disc diffusion_x000D__x000D_ method, E-test	CLSI	CLSI	150				30
1195	243	2582	6	Moderate Quality	58	Malekan, Tabaraie et al	2017	Iran	Asia	2012-2014	2013	2011-2023	DD,DM	Disc diffusion_x000D__x000D_ method, E-test	CLSI	CLSI	150
1196	244	2582	6	Moderate Quality	58	Malekan, Tabaraie et al	2017	Iran	Asia	2012-2014	2013	2011-2023	DD,DM	Disc diffusion_x000D__x000D_ method, E-test	CLSI	CLSI	150																									25
1248	296	2745	6	Moderate Quality	66	Micozzi, Venditti et al	2000	Italy	Europe	1987-1996	1991.5	1958-2010	DM	Macrodilutionmethod	CLSI	CLSI	26														19
1249	297	2745	6	Moderate Quality	66	Micozzi, Venditti et al	2000	Italy	Europe	1987-1996	1991.5	1958-2010	DM	Macrodilutionmethod	CLSI	CLSI	26																								22
1250	298	2745	6	Moderate Quality	66	Micozzi, Venditti et al	2000	Italy	Europe	1987-1996	1991.5	1958-2010	DM	Macrodilutionmethod	CLSI	CLSI	26		15
1251	299	2745	6	Moderate Quality	66	Micozzi, Venditti et al	2000	Italy	Europe	1987-1996	1991.5	1958-2010	DM	Macrodilutionmethod	CLSI	CLSI	26			21
1252	300	2745	6	Moderate Quality	66	Micozzi, Venditti et al	2000	Italy	Europe	1987-1996	1991.5	1958-2010	DM	Macrodilutionmethod	CLSI	CLSI	26										19
1253	301	2745	6	Moderate Quality	66	Micozzi, Venditti et al	2000	Italy	Europe	1987-1996	1991.5	1958-2010	DM	Macrodilutionmethod	CLSI	CLSI	26								19
1254	302	2745	6	Moderate Quality	66	Micozzi, Venditti et al	2000	Italy	Europe	1987-1996	1991.5	1958-2010	DM	Macrodilutionmethod	CLSI	CLSI	26							7
1255	303	2745	6	Moderate Quality	66	Micozzi, Venditti et al	2000	Italy	Europe	1987-1996	1991.5	1958-2010	DM	Macrodilutionmethod	CLSI	CLSI	26																						10
1256	304	2745	6	Moderate Quality	66	Micozzi, Venditti et al	2000	Italy	Europe	1987-1996	1991.5	1958-2010	DM	Macrodilutionmethod	CLSI	CLSI	26																							20
1281	336	2826	6	Moderate Quality	71	Morrissey, Olesky et al	2020	Multi-Country	Multi Continent	2013-2017	2015	2011-2023	DM	Broth_x000D__x000D_ microdilution method	CLSI	CLSI	1210														736
1282	337	2826	6	Moderate Quality	71	Morrissey, Olesky et al	2020	Multi-Country	Multi Continent	2013-2017	2015	2011-2023	DM	Broth_x000D__x000D_ microdilution method	CLSI	CLSI	1210															285
1283	338	2826	6	Moderate Quality	71	Morrissey, Olesky et al	2020	Multi-Country	Multi Continent	2013-2017	2015	2011-2023	DM	Broth_x000D__x000D_ microdilution method	CLSI	CLSI	1080		169
1284	339	2826	6	Moderate Quality	71	Morrissey, Olesky et al	2020	Multi-Country	Multi Continent	2013-2017	2015	2011-2023	DM	Broth_x000D__x000D_ microdilution method	CLSI	CLSI	1080																11
1285	340	2826	6	Moderate Quality	71	Morrissey, Olesky et al	2020	Multi-Country	Multi Continent	2013-2017	2015	2011-2023	DM	Broth_x000D__x000D_ microdilution method	EUCAST	EUCAST	1080		105
1457	1433	3402	6	Moderate Quality	324	Rhee, Song et al	2016	Korea	Asia	2007-2011	2009	1958-2010	DM	broth microdilution	CLSI	CLSI	118
1458	1434	3402	6	Moderate Quality	324	Rhee, Song et al	2016	Korea	Asia	2007-2011	2009	1958-2010	DM	broth microdilution	CLSI	CLSI	118														33
1459	1435	3402	6	Moderate Quality	324	Rhee, Song et al	2016	Korea	Asia	2007-2011	2009	1958-2010	DM	broth microdilution	CLSI	CLSI	118		36
1460	1436	3402	6	Moderate Quality	324	Rhee, Song et al	2016	Korea	Asia	2007-2011	2009	1958-2010	DM	broth microdilution	CLSI	CLSI	118															36
1461	1437	3402	6	Moderate Quality	324	Rhee, Song et al	2016	Korea	Asia	2007-2011	2009	1958-2010	DM	broth microdilution	CLSI	CLSI	118																	14
1462	1438	3402	6	Moderate Quality	324	Rhee, Song et al	2016	Korea	Asia	2007-2011	2009	1958-2010	DM	broth microdilution	CLSI	CLSI	118																						13
1463	1439	3405	6	Moderate Quality	325	Ribera, Jurado et al	2002	Spain	Europe				DM	broth microdilution	Other	CLSI	33															10
1464	1440	3405	6	Moderate Quality	325	Ribera, Jurado et al	2002	Spain	Europe				DM	broth microdilution	Other	CLSI	33			21
1465	1441	3405	6	Moderate Quality	325	Ribera, Jurado et al	2002	Spain	Europe				DM	broth microdilution	Other	CLSI	33
1466	1442	3405	6	Moderate Quality	325	Ribera, Jurado et al	2002	Spain	Europe				DM	broth microdilution	Other	CLSI	33																									10
1467	1443	3405	6	Moderate Quality	325	Ribera, Jurado et al	2002	Spain	Europe				DM	broth microdilution	Other	CLSI	33
1468	1444	3405	6	Moderate Quality	325	Ribera, Jurado et al	2002	Spain	Europe				DM	broth microdilution	Other	CLSI	33
1469	1445	3423	6	Moderate Quality	327	Rizek, Ferraz et al	2015	Brazil	South America				DM	broth microdilutionagar dilution	CLSI	CLSI	48		23													32
1470	1446	3423	6	Moderate Quality	327	Rizek, Ferraz et al	2015	Brazil	South America				DM	broth microdilutionagar dilution	CLSI	CLSI	23
1470	1446	3423	6	Moderate Quality	327	Rizek, Ferraz et al	2015	Brazil	South America				DM	broth microdilutionagar dilution	EUCAST	EUCAST	23
1470	1446	3423	6	Moderate Quality	327	Rizek, Ferraz et al	2015	Brazil	South America				DM	agar dilution	CLSI	CLSI	48
1471	1447	3423	6	Moderate Quality	327	Rizek, Ferraz et al	2015	Brazil	South America				DM	broth microdilutionagar dilution	CLSI	CLSI	48													25				4
1489	391	4001	6	Moderate Quality	85	Tanimoto	2013	Japan	Asia	2005-2005	2005	1958-2010	DM	MIC	CLSI	CLSI	66																							62
1490	392	4001	6	Moderate Quality	85	Tanimoto	2013	Japan	Asia	2005-2005	2005	1958-2010	DM	MIC	CLSI	CLSI	66														56
1491	393	4001	6	Moderate Quality	85	Tanimoto	2013	Japan	Asia	2005-2005	2005	1958-2010	DM	MIC	CLSI	CLSI	66															15
1492	394	4001	6	Moderate Quality	85	Tanimoto	2013	Japan	Asia	2005-2005	2005	1958-2010	DM	MIC	CLSI	CLSI	66			56
1493	395	4001	6	Moderate Quality	85	Tanimoto	2013	Japan	Asia	2005-2005	2005	1958-2010	DM	MIC	CLSI	CLSI	66												66
1494	396	4001	6	Moderate Quality	85	Tanimoto	2013	Japan	Asia	2005-2005	2005	1958-2010	DM	MIC	CLSI	CLSI	66					64
1495	397	4001	6	Moderate Quality	85	Tanimoto	2013	Japan	Asia	2005-2005	2005	1958-2010	DM	MIC	CLSI	CLSI	66						52
1496	398	4001	6	Moderate Quality	85	Tanimoto	2013	Japan	Asia	2005-2005	2005	1958-2010	DM	MIC	CLSI	CLSI	66								58
1497	399	4001	6	Moderate Quality	85	Tanimoto	2013	Japan	Asia	2005-2005	2005	1958-2010	DM	MIC	CLSI	CLSI	66									54
1498	400	4001	6	Moderate Quality	85	Tanimoto	2013	Japan	Asia	2005-2005	2005	1958-2010	DM	MIC	CLSI	CLSI	66																					65
1518	417	4069	6	Moderate Quality	91	Toleman, Bennett et al	2007	Multi-Country	Multi Continent	1998-2003	2000.5	1958-2010	DM	Broth microdilution	CLSI	CLSI	55		25
1523	422	4101	6	Moderate Quality	93	Tripodi, Andreana et al	2001	Italy	Europe				DM	Microdilution method	Other	CLSI	50		37
1524	423	4101	6	Moderate Quality	93	Tripodi, Andreana et al	2001	Italy	Europe				DM	Microdilution method	Other	CLSI	50			38
1525	424	4101	6	Moderate Quality	93	Tripodi, Andreana et al	2001	Italy	Europe				DM	Microdilution method	Other	CLSI	50																										1
1526	425	4101	6	Moderate Quality	93	Tripodi, Andreana et al	2001	Italy	Europe				DM	Microdilution method	Other	CLSI	50							16
1666	543	4525	6	Moderate Quality	127	Yeshurun, Gafter-Gvili et al	2010	Israel	Asia				DD	Disk_x000D__x000D_ diffusion	Other	CLSI	19		0
1667	544	4555	6	Moderate Quality	129	Liu, Lau et al	1995	Taiwan	Asia	1993-1994	1993.5	1958-2010	DM	Agar dilution	Other	CLSI	28														7
1668	545	4555	6	Moderate Quality	129	Liu, Lau et al	1995	Taiwan	Asia	1993-1994	1993.5	1958-2010	DM	Agar dilution	Other	CLSI	28																			28
1669	546	4555	6	Moderate Quality	129	Liu, Lau et al	1995	Taiwan	Asia	1993-1994	1993.5	1958-2010	DM	Agar dilution	Other	CLSI	28
1670	547	4555	6	Moderate Quality	129	Liu, Lau et al	1995	Taiwan	Asia	1993-1994	1993.5	1958-2010	DM	Agar dilution	Other	CLSI	28																								12
1671	548	4555	6	Moderate Quality	129	Liu, Lau et al	1995	Taiwan	Asia	1993-1994	1993.5	1958-2010	DM	Agar dilution	Other	CLSI	28			9
1672	549	4555	6	Moderate Quality	129	Liu, Lau et al	1995	Taiwan	Asia	1993-1994	1993.5	1958-2010	DM	Agar dilution	Other	CLSI	28										28
1673	550	4555	6	Moderate Quality	129	Liu, Lau et al	1995	Taiwan	Asia	1993-1994	1993.5	1958-2010	DM	Agar dilution	Other	CLSI	28												28
1674	551	4555	6	Moderate Quality	129	Liu, Lau et al	1995	Taiwan	Asia	1993-1994	1993.5	1958-2010	DM	Agar dilution	Other	CLSI	28																							3
1692	569	4637	6	Moderate Quality	134	Zhao, Liu et al	2018	China	Asia	2012-2015	2013.5	2011-2023	DM	Agar dilution	CLSI	CLSI	450														289
1693	570	4637	6	Moderate Quality	134	Zhao, Liu et al	2018	China	Asia	2012-2015	2013.5	2011-2023	DM	Agar dilution	CLSI	CLSI	450		56
1694	571	4637	6	Moderate Quality	134	Zhao, Liu et al	2018	China	Asia	2012-2015	2013.5	2011-2023	DM	Agar dilution	CLSI	CLSI	450															95
1695	572	4637	6	Moderate Quality	134	Zhao, Liu et al	2018	China	Asia	2012-2015	2013.5	2011-2023	DM	Agar dilution	CLSI	CLSI	450																3
1696	573	4637	6	Moderate Quality	134	Zhao, Liu et al	2018	China	Asia	2012-2015	2013.5	2011-2023	DM	Agar dilution	CLSI	CLSI	450																										5
1697	574	4637	6	Moderate Quality	134	Zhao, Liu et al	2018	China	Asia	2012-2015	2013.5	2011-2023	DM	Agar dilution	CLSI	CLSI	450																	61
1698	575	4637	6	Moderate Quality	134	Zhao, Liu et al	2018	China	Asia	2012-2015	2013.5	2011-2023	DM	Agar dilution	CLSI	CLSI	450						225
1699	576	4637	6	Moderate Quality	134	Zhao, Liu et al	2018	China	Asia	2012-2015	2013.5	2011-2023	DM	Agar dilution	CLSI	CLSI	450							37
1717	594	4648	6	Moderate Quality	136	Zhong, Men et al	2012	China	Asia	2007-2010	2008.5	1958-2010	DM	Agar dilution	CLSI	CLSI	8
1718	595	4648	6	Moderate Quality	136	Zhong, Men et al	2012	China	Asia	2007-2010	2008.5	1958-2010	DM	Agar dilution	CLSI	CLSI	8
1719	596	4648	6	Moderate Quality	136	Zhong, Men et al	2012	China	Asia	2007-2010	2008.5	1958-2010	DM	Agar dilution	CLSI	CLSI	8														7
1720	597	4648	6	Moderate Quality	136	Zhong, Men et al	2012	China	Asia	2007-2010	2008.5	1958-2010	DM	Agar dilution	CLSI	CLSI	8		3
1721	598	4648	6	Moderate Quality	136	Zhong, Men et al	2012	China	Asia	2007-2010	2008.5	1958-2010	DM	Agar dilution	CLSI	CLSI	8															0
1722	599	4648	6	Moderate Quality	136	Zhong, Men et al	2012	China	Asia	2007-2010	2008.5	1958-2010	DM	Agar dilution	CLSI	CLSI	8																0
		4663	6	Moderate Quality		Hyeah Choi et al	2022	Korea	Asia	2020-2020	2020	2011-2023	DM	MIC	CLSI	CLSI	4	0
		4675	6	Moderate Quality		Adan et al	2022	Somalia	Africa	2017-2022		2011-2023	DD	disc diffusion	CLSI	CLSI	17	1	1							15		15	15	17	4		15		17	17		15	17	17
		4694	6	Moderate Quality		Khodashahi et al	2022	Iran	Asia	2019-2020		2011-2023	AS	Vitek 2	CLSI	CLSI	1	0							0		1	1		1	0		0		1			1		1
		4707	6	Moderate Quality		M. Zaj ˛ac et al	2022	Poland	Europe	2010-2013		2011-2023	DD	disc diffusion	CLSI	CLSI	97	0													2	0
		4707	6	Moderate Quality		M. Zaj ˛ac et al	2022	Poland	Europe	2010-2013		2011-2023	DM	Etest	CLSI	CLSI	97	0													7	0
		4708	6	Moderate Quality		Zhou et al	2022	China	Asia	2016-2020		2011-2023	DM	brothmicrodilution method	CLSI	CLSI	98	8	62			23								65	13	0
		4712	6	Moderate Quality		Gómez et al	2023	Peru	South America	2021-2022		2011-2023	DD	disk diffusion	CLSI	CLSI	10	4													0	0
		4712	6	Moderate Quality		Gómez et al	2023	Peru	South America	2021-2022		2011-2023	AS	Vitek 2	CLSI	CLSI	10													4
		4716	6	Moderate Quality		Srivastava et al	2022	India	Asia	2012-2018		2011-2023	AS	Vitek 2	CLSI	CLSI	173	5													17
20	632	117	7	Moderate Quality	146	Cho, Lee et al	2015	Korea	Asia	2009-2014	2011.5	2011-2023	DM	broth microdilution_x000D__x000D_ method	CLSI	CLSI	31														27
21	633	117	7	Moderate Quality	146	Cho, Lee et al	2015	Korea	Asia	2009-2014	2011.5	2011-2023	DM	broth microdilution_x000D__x000D_ method	CLSI	CLSI	31		3
22	634	117	7	Moderate Quality	146	Cho, Lee et al	2015	Korea	Asia	2009-2014	2011.5	2011-2023	DM	broth microdilution_x000D__x000D_ method	CLSI	CLSI	31															17
23	635	117	7	Moderate Quality	146	Cho, Lee et al	2015	Korea	Asia	2009-2014	2011.5	2011-2023	DM	broth microdilution_x000D__x000D_ method	CLSI	CLSI	31			31
24	636	117	7	Moderate Quality	146	Cho, Lee et al	2015	Korea	Asia	2009-2014	2011.5	2011-2023	DM	broth microdilution_x000D__x000D_ method	CLSI	CLSI	31							18
32	316	160	7	Moderate Quality	69	Alqahtani	2017	Saudi Arabia	Asia	2015-2016	2015.5	2011-2023	DM	Broth_x000D__x000D_ microdilution method	CLSI	CLSI	48														4
33	317	160	7	Moderate Quality	69	Alqahtani	2017	Saudi Arabia	Asia	2015-2016	2015.5	2011-2023	DM	Broth_x000D__x000D_ microdilution method	CLSI	CLSI	48		48
34	318	160	7	Moderate Quality	69	Alqahtani	2017	Saudi Arabia	Asia	2015-2016	2015.5	2011-2023	DM	Broth_x000D__x000D_ microdilution method	CLSI	CLSI	48															31
35	319	160	7	Moderate Quality	69	Alqahtani	2017	Saudi Arabia	Asia	2015-2016	2015.5	2011-2023	DM	Broth_x000D__x000D_ microdilution method	CLSI	CLSI	48																32
36	320	160	7	Moderate Quality	69	Alqahtani	2017	Saudi Arabia	Asia	2015-2016	2015.5	2011-2023	DM	Broth_x000D__x000D_ microdilution method	CLSI	CLSI	48																	45
37	321	160	7	Moderate Quality	69	Alqahtani	2017	Saudi Arabia	Asia	2015-2016	2015.5	2011-2023	DM	Broth_x000D__x000D_ microdilution method	CLSI	CLSI	48						14
38	322	160	7	Moderate Quality	69	Alqahtani	2017	Saudi Arabia	Asia	2015-2016	2015.5	2011-2023	DM	Broth_x000D__x000D_ microdilution method	CLSI	CLSI	48							13
91	704	348	7	Moderate Quality	160	Batra, Mathur et al	2017	India	Asia	2007-2014	2010.5	2011-2023	DD,AS	DD,Vitek2	CLSI	CLSI	123		8
92	705	348	7	Moderate Quality	160	Batra, Mathur et al	2017	India	Asia	2007-2014	2010.5	2011-2023	DD,AS	DD,Vitek2	CLSI	CLSI	123															18
96	1663	401	7	Moderate Quality	375	Biagi, Tan et al	2020	United States	North America	2008-2018	2013	2011-2023	DM	broth microdilution	CLSI	CLSI	41														31
97	1664	401	7	Moderate Quality	375	Biagi, Tan et al	2020	United States	North America	2008-2018	2013	2011-2023	DM	broth microdilution	CLSI	CLSI	41		26
98	1665	401	7	Moderate Quality	375	Biagi, Tan et al	2020	United States	North America	2008-2018	2013	2011-2023	DM	broth microdilution	CLSI	CLSI	41															24
99	1666	401	7	Moderate Quality	375	Biagi, Tan et al	2020	United States	North America	2008-2018	2013	2011-2023	DM	broth microdilution	CLSI	CLSI	41																0
100	1667	401	7	Moderate Quality	375	Biagi, Tan et al	2020	United States	North America	2008-2018	2013	2011-2023	DM	broth microdilution	CLSI	CLSI	41																	7
101	1668	401	7	Moderate Quality	375	Biagi, Tan et al	2020	United States	North America	2008-2018	2013	2011-2023	DM	broth microdilution	CLSI	CLSI	41						21
102	1669	401	7	Moderate Quality	375	Biagi, Tan et al	2020	United States	North America	2008-2018	2013	2011-2023	DM	broth microdilution	CLSI	CLSI	41																												31
103	1670	402	7	Moderate Quality	378	Biagi, Vialichka et al	2020	United States	North America	2017-2018	2017.5	2011-2023	DM	broth microdilution	CLSI	CLSI	37														30
104	1671	402	7	Moderate Quality	378	Biagi, Vialichka et al	2020	United States	North America	2017-2018	2017.5	2011-2023	DM	broth microdilution	CLSI	CLSI	37																													0
105	1672	402	7	Moderate Quality	378	Biagi, Vialichka et al	2020	United States	North America	2017-2018	2017.5	2011-2023	DM	broth microdilution	CLSI	CLSI	37		23
106	1673	402	7	Moderate Quality	378	Biagi, Vialichka et al	2020	United States	North America	2017-2018	2017.5	2011-2023	DM	broth microdilution	CLSI	CLSI	37															19
107	1674	402	7	Moderate Quality	378	Biagi, Vialichka et al	2020	United States	North America	2017-2018	2017.5	2011-2023	DM	broth microdilution	CLSI	CLSI	37																0
132	626	481	7	Moderate Quality	145	Bostanghadiri, Ardebili et al	2021	Iran	Asia	2018-2019	2018.5	2011-2023	DD	DD	CLSI	CLSI	85														61
133	627	481	7	Moderate Quality	145	Bostanghadiri, Ardebili et al	2021	Iran	Asia	2018-2019	2018.5	2011-2023	DD	DD	CLSI	CLSI	85		2
134	628	481	7	Moderate Quality	145	Bostanghadiri, Ardebili et al	2021	Iran	Asia	2018-2019	2018.5	2011-2023	DD	DD	CLSI	CLSI	85															4
135	629	481	7	Moderate Quality	145	Bostanghadiri, Ardebili et al	2021	Iran	Asia	2018-2019	2018.5	2011-2023	DD	DD	CLSI	CLSI	85										85
136	630	481	7	Moderate Quality	145	Bostanghadiri, Ardebili et al	2021	Iran	Asia	2018-2019	2018.5	2011-2023	DD	DD	CLSI	CLSI	85																																85
137	631	481	7	Moderate Quality	145	Bostanghadiri, Ardebili et al	2021	Iran	Asia	2018-2019	2018.5	2011-2023	DD	DD	CLSI	CLSI	85												85
146	735	485	7	Moderate Quality	171	Jaidane, Chaouech et al	2014	Tunisia	Africa	2004-2011	2007.5	1958-2010	DD	DD	Other	CASFM	33														18
147	736	485	7	Moderate Quality	171	Jaidane, Chaouech et al	2014	Tunisia	Africa	2004-2011	2007.5	1958-2010	DD	DD	Other	CASFM	33		10
148	737	485	7	Moderate Quality	171	Jaidane, Chaouech et al	2014	Tunisia	Africa	2004-2011	2007.5	1958-2010	DD	DD	Other	CASFM	33			5
149	738	485	7	Moderate Quality	171	Jaidane, Chaouech et al	2014	Tunisia	Africa	2004-2011	2007.5	1958-2010	DD	DD	Other	CASFM	33						18
151	740	532	7	Moderate Quality	173	Burns, Emerson et al	1998	United States	North America	1995-1996	1995.5	1958-2010	DM	broth microdilution	CLSI	CLSI	61																														50
152	741	553	7	Moderate Quality	174	Cai, Tillotson et al	2020	United States	North America	2010-2015	2012.5	2011-2023	DD	DD	CLSI	CLSI	236														129
153	742	553	7	Moderate Quality	174	Cai, Tillotson et al	2020	United States	North America	2010-2015	2012.5	2011-2023	DD	DD	CLSI	CLSI	10																			10
154	743	553	7	Moderate Quality	174	Cai, Tillotson et al	2020	United States	North America	2010-2015	2012.5	2011-2023	DD	DD	CLSI	CLSI	3
155	744	553	7	Moderate Quality	174	Cai, Tillotson et al	2020	United States	North America	2010-2015	2012.5	2011-2023	DD	DD	CLSI	CLSI	460		25
156	745	553	7	Moderate Quality	174	Cai, Tillotson et al	2020	United States	North America	2010-2015	2012.5	2011-2023	DD	DD	CLSI	CLSI	386															50
157	746	553	7	Moderate Quality	174	Cai, Tillotson et al	2020	United States	North America	2010-2015	2012.5	2011-2023	DD	DD	CLSI	CLSI	33			23
158	747	553	7	Moderate Quality	174	Cai, Tillotson et al	2020	United States	North America	2010-2015	2012.5	2011-2023	DD	DD	CLSI	CLSI	166							95
159	748	553	7	Moderate Quality	174	Cai, Tillotson et al	2020	United States	North America	2010-2015	2012.5	2011-2023	DD	DD	CLSI	CLSI	21																						14
160	749	578	7	Moderate Quality	176	Candel, Henriksen et al	2022	Multi-Country	Europe	2013-2018	2015.5	2011-2023	DM	microdilution	EUCAST	EUCAST	819													550																816
162	751	584	7	Moderate Quality	177	Canton, Valdezate et al	2003	Spain	Europe	1991-1998	1994.5	1958-2010	DM	agar dilution method	Other	CLSI	47														39
163	752	584	7	Moderate Quality	177	Canton, Valdezate et al	2003	Spain	Europe	1991-1998	1994.5	1958-2010	DM	agar dilution method	Other	CLSI	47
164	753	584	7	Moderate Quality	177	Canton, Valdezate et al	2003	Spain	Europe	1991-1998	1994.5	1958-2010	DM	agar dilution method	Other	CLSI	47																								39
165	754	584	7	Moderate Quality	177	Canton, Valdezate et al	2003	Spain	Europe	1991-1998	1994.5	1958-2010	DM	agar dilution method	Other	CLSI	47																					45
166	755	584	7	Moderate Quality	177	Canton, Valdezate et al	2003	Spain	Europe	1991-1998	1994.5	1958-2010	DM	E-test strips	Other	CLSI	47		12
167	756	584	7	Moderate Quality	177	Canton, Valdezate et al	2003	Spain	Europe	1991-1998	1994.5	1958-2010	DM	agar dilution method	Other	CLSI	47															5
168	757	584	7	Moderate Quality	177	Canton, Valdezate et al	2003	Spain	Europe	1991-1998	1994.5	1958-2010	DM	agar dilution method	Other	CLSI	47			17
169	758	584	7	Moderate Quality	177	Canton, Valdezate et al	2003	Spain	Europe	1991-1998	1994.5	1958-2010	DM	agar dilution method	Other	CLSI	47																									3
170	759	584	7	Moderate Quality	177	Canton, Valdezate et al	2003	Spain	Europe	1991-1998	1994.5	1958-2010	DM	agar dilution method	Other	CLSI	47										46
171	760	584	7	Moderate Quality	177	Canton, Valdezate et al	2003	Spain	Europe	1991-1998	1994.5	1958-2010	DM	agar dilution method	Other	CLSI	47												46
172	761	584	7	Moderate Quality	177	Canton, Valdezate et al	2003	Spain	Europe	1991-1998	1994.5	1958-2010	DM	agar dilution method	Other	CLSI	47																0
173	762	584	7	Moderate Quality	177	Canton, Valdezate et al	2003	Spain	Europe	1991-1998	1994.5	1958-2010	DM	agar dilution method	Other	CLSI	47					45
174	763	584	7	Moderate Quality	177	Canton, Valdezate et al	2003	Spain	Europe	1991-1998	1994.5	1958-2010	DM	agar dilution method	Other	CLSI	47																										3
175	764	584	7	Moderate Quality	177	Canton, Valdezate et al	2003	Spain	Europe	1991-1998	1994.5	1958-2010	DM	agar dilution method	Other	CLSI	47						22
176	765	584	7	Moderate Quality	177	Canton, Valdezate et al	2003	Spain	Europe	1991-1998	1994.5	1958-2010	DM	agar dilution method	Other	CLSI	47								40
177	766	584	7	Moderate Quality	177	Canton, Valdezate et al	2003	Spain	Europe	1991-1998	1994.5	1958-2010	DM	agar dilution method	Other	CLSI	47									40
178	767	584	7	Moderate Quality	177	Canton, Valdezate et al	2003	Spain	Europe	1991-1998	1994.5	1958-2010	DM	agar dilution method	Other	CLSI	47																														41
179	768	584	7	Moderate Quality	177	Canton, Valdezate et al	2003	Spain	Europe	1991-1998	1994.5	1958-2010	DM	agar dilution method	Other	CLSI	47																											41
180	769	584	7	Moderate Quality	177	Canton, Valdezate et al	2003	Spain	Europe	1991-1998	1994.5	1958-2010	DM	agar dilution method	Other	CLSI	47							22
181	770	584	7	Moderate Quality	177	Canton, Valdezate et al	2003	Spain	Europe	1991-1998	1994.5	1958-2010	DM	agar dilution method	Other	CLSI	47
182	771	584	7	Moderate Quality	177	Canton, Valdezate et al	2003	Spain	Europe	1991-1998	1994.5	1958-2010	DM	agar dilution method	Other	CLSI	47																						36
183	772	584	7	Moderate Quality	177	Canton, Valdezate et al	2003	Spain	Europe	1991-1998	1994.5	1958-2010	DM	agar dilution method	Other	CLSI	47																							41
184	773	584	7	Moderate Quality	177	Canton, Valdezate et al	2003	Spain	Europe	1991-1998	1994.5	1958-2010	DM	agar dilution method	Other	CLSI	51														27
185	774	584	7	Moderate Quality	177	Canton, Valdezate et al	2003	Spain	Europe	1991-1998	1994.5	1958-2010	DM	agar dilution method	Other	CLSI	51
186	775	584	7	Moderate Quality	177	Canton, Valdezate et al	2003	Spain	Europe	1991-1998	1994.5	1958-2010	DM	agar dilution method	Other	CLSI	51																								28
187	776	584	7	Moderate Quality	177	Canton, Valdezate et al	2003	Spain	Europe	1991-1998	1994.5	1958-2010	DM	agar dilution method	Other	CLSI	51																					46
188	777	584	7	Moderate Quality	177	Canton, Valdezate et al	2003	Spain	Europe	1991-1998	1994.5	1958-2010	DM	agar dilution method	Other	CLSI	51		16
189	778	584	7	Moderate Quality	177	Canton, Valdezate et al	2003	Spain	Europe	1991-1998	1994.5	1958-2010	DM	agar dilution method	Other	CLSI	51															1
190	779	584	7	Moderate Quality	177	Canton, Valdezate et al	2003	Spain	Europe	1991-1998	1994.5	1958-2010	DM	agar dilution method	Other	CLSI	51			6
191	780	584	7	Moderate Quality	177	Canton, Valdezate et al	2003	Spain	Europe	1991-1998	1994.5	1958-2010	DM	agar dilution method	Other	CLSI	51																									2
192	781	584	7	Moderate Quality	177	Canton, Valdezate et al	2003	Spain	Europe	1991-1998	1994.5	1958-2010	DM	agar dilution method	Other	CLSI	51										47
193	782	584	7	Moderate Quality	177	Canton, Valdezate et al	2003	Spain	Europe	1991-1998	1994.5	1958-2010	DM	agar dilution method	Other	CLSI	51												51
194	783	584	7	Moderate Quality	177	Canton, Valdezate et al	2003	Spain	Europe	1991-1998	1994.5	1958-2010	DM	agar dilution method	Other	CLSI	51																0
195	784	584	7	Moderate Quality	177	Canton, Valdezate et al	2003	Spain	Europe	1991-1998	1994.5	1958-2010	DM	agar dilution method	Other	CLSI	51					46
196	785	584	7	Moderate Quality	177	Canton, Valdezate et al	2003	Spain	Europe	1991-1998	1994.5	1958-2010	DM	agar dilution method	Other	CLSI	51																										0
197	786	584	7	Moderate Quality	177	Canton, Valdezate et al	2003	Spain	Europe	1991-1998	1994.5	1958-2010	DM	agar dilution method	Other	CLSI	51						18
198	787	584	7	Moderate Quality	177	Canton, Valdezate et al	2003	Spain	Europe	1991-1998	1994.5	1958-2010	DM	agar dilution method	Other	CLSI	51								40
199	788	584	7	Moderate Quality	177	Canton, Valdezate et al	2003	Spain	Europe	1991-1998	1994.5	1958-2010	DM	agar dilution method	Other	CLSI	51									42
200	789	584	7	Moderate Quality	177	Canton, Valdezate et al	2003	Spain	Europe	1991-1998	1994.5	1958-2010	DM	agar dilution method	Other	CLSI	51																														40
201	790	584	7	Moderate Quality	177	Canton, Valdezate et al	2003	Spain	Europe	1991-1998	1994.5	1958-2010	DM	agar dilution method	Other	CLSI	51																											50
202	791	584	7	Moderate Quality	177	Canton, Valdezate et al	2003	Spain	Europe	1991-1998	1994.5	1958-2010	DM	agar dilution method	Other	CLSI	51							23
203	792	584	7	Moderate Quality	177	Canton, Valdezate et al	2003	Spain	Europe	1991-1998	1994.5	1958-2010	DM	agar dilution method	Other	CLSI	51
204	793	584	7	Moderate Quality	177	Canton, Valdezate et al	2003	Spain	Europe	1991-1998	1994.5	1958-2010	DM	agar dilution method	Other	CLSI	51																						30
205	794	584	7	Moderate Quality	177	Canton, Valdezate et al	2003	Spain	Europe	1991-1998	1994.5	1958-2010	DM	agar dilution method	Other	CLSI	51																							33
206	722	619	7	Moderate Quality	166	Caverly, Spilker et al	2019	Canada	North America	2013-2018	2015.5	2011-2023	DM	MIC	CLSI	CLSI	100														66
207	723	619	7	Moderate Quality	166	Caverly, Spilker et al	2019	Canada	North America	2013-2018	2015.5	2011-2023	DM	MIC	CLSI	CLSI	100										89
208	724	619	7	Moderate Quality	166	Caverly, Spilker et al	2019	Canada	North America	2013-2018	2015.5	2011-2023	DM	MIC	CLSI	CLSI	100																												60
209	725	619	7	Moderate Quality	166	Caverly, Spilker et al	2019	Canada	North America	2013-2018	2015.5	2011-2023	DM	MIC	CLSI	CLSI	100
210	726	619	7	Moderate Quality	166	Caverly, Spilker et al	2019	Canada	North America	2013-2018	2015.5	2011-2023	DM	MIC	CLSI	CLSI	100																						82
211	1675	627	7	Moderate Quality	379	Cercenado, Cardenoso et al	2021	Spain	Europe	2014-2018	2016	2011-2023	DM	broth microdilution	EUCAST	EUCAST	123																													1
212	1676	627	7	Moderate Quality	379	Cercenado, Cardenoso et al	2021	Spain	Europe	2014-2018	2016	2011-2023	DM	broth microdilution	Other	ISO	123										120
213	1677	627	7	Moderate Quality	379	Cercenado, Cardenoso et al	2021	Spain	Europe	2014-2018	2016	2011-2023	DM	broth microdilution	Other	ISO	123													35
214	1678	627	7	Moderate Quality	379	Cercenado, Cardenoso et al	2021	Spain	Europe	2014-2018	2016	2011-2023	DM	broth microdilution	Other	ISO	123																												79
215	1679	627	7	Moderate Quality	379	Cercenado, Cardenoso et al	2021	Spain	Europe	2014-2018	2016	2011-2023	DM	broth microdilution	Other	ISO	123
263	842	704	7	Moderate Quality	185	Chen, Suo et al	2019	China	Asia	2010-2018	2014	2011-2023	DD,AS	VITEK-2 system and DD	CLSI	CLSI	76		7
264	843	704	7	Moderate Quality	185	Chen, Suo et al	2019	China	Asia	2010-2018	2014	2011-2023	DD,AS	VITEK-2 system and DD	CLSI	CLSI	76															10
265	844	704	7	Moderate Quality	185	Chen, Suo et al	2019	China	Asia	2010-2018	2014	2011-2023	DD,AS	VITEK-2 system and DD	CLSI	CLSI	76			17
266	845	704	7	Moderate Quality	185	Chen, Suo et al	2019	China	Asia	2010-2018	2014	2011-2023	DD,AS	VITEK-2 system and DD	CLSI	CLSI	76																0
267	846	704	7	Moderate Quality	185	Chen, Suo et al	2019	China	Asia	2010-2018	2014	2011-2023	DD,AS	VITEK-2 system and DD	CLSI	CLSI	57																															24
268	847	704	7	Moderate Quality	185	Chen, Suo et al	2019	China	Asia	2010-2018	2014	2011-2023	DD,AS	VITEK-2 system and DD	CLSI	CLSI	67														27
294	873	753	7	Moderate Quality	191	Chong, Lee et al	2017	South Korea	Asia	2010-2010	2010	2011-2023	DM	MIC	CLSI	CLSI	102															55
311	890	768	7	Moderate Quality	195	‚àö√°∆í¬±kman, Parlak et al	2016	Turkey	Europe	2006-2012	2009	1958-2010	DM	MIC	CLSI	CLSI	118														85
312	891	768	7	Moderate Quality	195	‚àö√°∆í¬±kman, Parlak et al	2016	Turkey	Europe	2006-2012	2009	1958-2010	DM	MIC	CLSI	CLSI	118		24
313	892	768	7	Moderate Quality	195	‚àö√°∆í¬±kman, Parlak et al	2016	Turkey	Europe	2006-2012	2009	1958-2010	DM	MIC	CLSI	CLSI	118															9
314	893	768	7	Moderate Quality	195	‚àö√°∆í¬±kman, Parlak et al	2016	Turkey	Europe	2006-2012	2009	1958-2010	DM	MIC	CLSI	CLSI	118						16
322	901	815	7	Moderate Quality	197	Corlouer, Lamy et al	2017	France	Europe	2013-2014	2013.5	2011-2023	DD	DD	Other	CASFM	83														58
323	902	815	7	Moderate Quality	197	Corlouer, Lamy et al	2017	France	Europe	2013-2014	2013.5	2011-2023	DD	DD	Other	CASFM	83		4
324	903	815	7	Moderate Quality	197	Corlouer, Lamy et al	2017	France	Europe	2013-2014	2013.5	2011-2023	DD	DD	Other	CASFM	83			15
325	904	815	7	Moderate Quality	197	Corlouer, Lamy et al	2017	France	Europe	2013-2014	2013.5	2011-2023	DM	E-TEST	Other	CASFM	83													25
326	905	815	7	Moderate Quality	197	Corlouer, Lamy et al	2017	France	Europe	2013-2014	2013.5	2011-2023	DD	DD	Other	CASFM	83							47
327	906	835	7	Moderate Quality	198	Crispino, Boccia et al	2002	Italy	Europe	1999-2000	1999.5	1958-2010	DD	DD	CLSI	CLSI	31														24
328	907	835	7	Moderate Quality	198	Crispino, Boccia et al	2002	Italy	Europe	1999-2000	1999.5	1958-2010	DD	DD	CLSI	CLSI	31																			30
329	908	835	7	Moderate Quality	198	Crispino, Boccia et al	2002	Italy	Europe	1999-2000	1999.5	1958-2010	DD	DD	CLSI	CLSI	31		25
330	909	835	7	Moderate Quality	198	Crispino, Boccia et al	2002	Italy	Europe	1999-2000	1999.5	1958-2010	DD	DD	CLSI	CLSI	31			10
331	910	835	7	Moderate Quality	198	Crispino, Boccia et al	2002	Italy	Europe	1999-2000	1999.5	1958-2010	DD	DD	CLSI	CLSI	31				7
332	911	835	7	Moderate Quality	198	Crispino, Boccia et al	2002	Italy	Europe	1999-2000	1999.5	1958-2010	DD	DD	CLSI	CLSI	31												31
333	912	835	7	Moderate Quality	198	Crispino, Boccia et al	2002	Italy	Europe	1999-2000	1999.5	1958-2010	DD	DD	CLSI	CLSI	31					31
334	913	835	7	Moderate Quality	198	Crispino, Boccia et al	2002	Italy	Europe	1999-2000	1999.5	1958-2010	DD	DD	CLSI	CLSI	31						11
335	914	835	7	Moderate Quality	198	Crispino, Boccia et al	2002	Italy	Europe	1999-2000	1999.5	1958-2010	DD	DD	CLSI	CLSI	31								14
336	915	835	7	Moderate Quality	198	Crispino, Boccia et al	2002	Italy	Europe	1999-2000	1999.5	1958-2010	DD	DD	CLSI	CLSI	31									17
337	916	835	7	Moderate Quality	198	Crispino, Boccia et al	2002	Italy	Europe	1999-2000	1999.5	1958-2010	DD	DD	CLSI	CLSI	31																														20
338	917	835	7	Moderate Quality	198	Crispino, Boccia et al	2002	Italy	Europe	1999-2000	1999.5	1958-2010	DD	DD	CLSI	CLSI	31																											28
339	918	835	7	Moderate Quality	198	Crispino, Boccia et al	2002	Italy	Europe	1999-2000	1999.5	1958-2010	DD	DD	CLSI	CLSI	31							21
340	919	835	7	Moderate Quality	198	Crispino, Boccia et al	2002	Italy	Europe	1999-2000	1999.5	1958-2010	DD	DD	CLSI	CLSI	31																							28
341	920	842	7	Moderate Quality	200	Cruz-C‚àö‚â•rdova, Mancilla-Rojano et al	2020	Mexico	North America	2016-2017	2016.5	2011-2023	DM	microdilution	CLSI	CLSI	21
342	921	842	7	Moderate Quality	200	Cruz-C‚àö‚â•rdova, Mancilla-Rojano et al	2020	Mexico	North America	2016-2017	2016.5	2011-2023	DM	microdilution	CLSI	CLSI	21
343	922	842	7	Moderate Quality	200	Cruz-C‚àö‚â•rdova, Mancilla-Rojano et al	2020	Mexico	North America	2016-2017	2016.5	2011-2023	DM	microdilution	CLSI	CLSI	21														6
344	923	842	7	Moderate Quality	200	Cruz-C‚àö‚â•rdova, Mancilla-Rojano et al	2020	Mexico	North America	2016-2017	2016.5	2011-2023	DM	microdilution	CLSI	CLSI	21		15
345	924	842	7	Moderate Quality	200	Cruz-C‚àö‚â•rdova, Mancilla-Rojano et al	2020	Mexico	North America	2016-2017	2016.5	2011-2023	DM	microdilution	CLSI	CLSI	21															5
346	925	842	7	Moderate Quality	200	Cruz-C‚àö‚â•rdova, Mancilla-Rojano et al	2020	Mexico	North America	2016-2017	2016.5	2011-2023	DM	microdilution	CLSI	CLSI	21					17
347	926	842	7	Moderate Quality	200	Cruz-C‚àö‚â•rdova, Mancilla-Rojano et al	2020	Mexico	North America	2016-2017	2016.5	2011-2023	DM	microdilution	CLSI	CLSI	21						6
373	980	989	7	Moderate Quality	212	D‚àö‚â†ez-Aguilar, Ekkelenkamp et al	2019	Multi-Country	Multi Continent	2003-2016	2009.5	1958-2010	DM	broth microdilution	CLSI	CLSI	106														62
374	981	989	7	Moderate Quality	212	D‚àö‚â†ez-Aguilar, Ekkelenkamp et al	2019	Multi-Country	Multi Continent	2003-2016	2009.5	1958-2010	DM	broth microdilution	CLSI	CLSI	106		56
375	982	989	7	Moderate Quality	212	D‚àö‚â†ez-Aguilar, Ekkelenkamp et al	2019	Multi-Country	Multi Continent	2003-2016	2009.5	1958-2010	DM	broth microdilution	EUCAST	EUCAST	106		40
393	993	1042	7	Moderate Quality	216	Duan, Qin et al	2020	China	Asia	2014-2014	2014	2011-2023	DD	DD	CLSI	CLSI	93		10
394	994	1042	7	Moderate Quality	216	Duan, Qin et al	2020	China	Asia	2014-2014	2014	2011-2023	DD	DD	CLSI	CLSI	93															4
395	995	1042	7	Moderate Quality	216	Duan, Qin et al	2020	China	Asia	2014-2014	2014	2011-2023	DD	DD	CLSI	CLSI	93																0
415	927	1103	7	Moderate Quality	202	ElBaradei and Yakout	2022	Egypt	Africa				DD	DD	CLSI	CLSI	20		11
416	928	1103	7	Moderate Quality	202	ElBaradei and Yakout	2022	Egypt	Africa				DD	DD	CLSI	CLSI	20															6
417	929	1103	7	Moderate Quality	202	ElBaradei and Yakout	2022	Egypt	Africa				DD	DD	CLSI	CLSI	20																3
427	1489	1150	7	Moderate Quality	345	Ewig, Soler et al	2000	Spain	Europe				AS	automated microdilution system	Other	CLSI	2																														2
428	1490	1150	7	Moderate Quality	345	Ewig, Soler et al	2000	Spain	Europe				AS	automated microdilution system	Other	CLSI	2																							2
443	1505	1177	7	Moderate Quality	347	Farrell, Sader et al	2014	Multi-Country	Multi Continent	2012-2012	2012	2011-2023	DM	broth microdilution method	CLSI	CLSI	186														99
444	1506	1177	7	Moderate Quality	347	Farrell, Sader et al	2014	Multi-Country	Multi Continent	2012-2012	2012	2011-2023	DM	broth microdilution method	CLSI	CLSI	186		13
445	1507	1177	7	Moderate Quality	347	Farrell, Sader et al	2014	Multi-Country	Multi Continent	2012-2012	2012	2011-2023	DM	broth microdilution method	CLSI	CLSI	186															16
446	1508	1177	7	Moderate Quality	347	Farrell, Sader et al	2014	Multi-Country	Multi Continent	2012-2012	2012	2011-2023	DM	broth microdilution method	EUCAST	EUCAST	186		8
481	1702	1268	7	Moderate Quality	387	Friedman, Korman et al	2002	Australia	Australia	1988-1997	1992.5	1958-2010	DM	agar dilution	CLSI	CLSI	45														16
482	1703	1268	7	Moderate Quality	387	Friedman, Korman et al	2002	Australia	Australia	1988-1997	1992.5	1958-2010	DM	agar dilution	CLSI	CLSI	45			18
483	1704	1268	7	Moderate Quality	387	Friedman, Korman et al	2002	Australia	Australia	1988-1997	1992.5	1958-2010	DM	agar dilution	CLSI	CLSI	45						9
484	1705	1268	7	Moderate Quality	387	Friedman, Korman et al	2002	Australia	Australia	1988-1997	1992.5	1958-2010	DM	agar dilution	CLSI	CLSI	45									35
485	1706	1268	7	Moderate Quality	387	Friedman, Korman et al	2002	Australia	Australia	1988-1997	1992.5	1958-2010	DM	agar dilution	CLSI	CLSI	45																														36
486	1707	1268	7	Moderate Quality	387	Friedman, Korman et al	2002	Australia	Australia	1988-1997	1992.5	1958-2010	DM	agar dilution	CLSI	CLSI	45																											25
487	1708	1268	7	Moderate Quality	387	Friedman, Korman et al	2002	Australia	Australia	1988-1997	1992.5	1958-2010	DM	agar dilution	CLSI	CLSI	30												30
488	1543	1272	7	Moderate Quality	354	Fritsche, Sader et al	2005	Multi-Country	Multi Continent	2000-2004	2002	1958-2010	DM	dry-form broth microdilution_x000D__x000D_ panels with cation-adjusted Mueller-Hinton medium (TREK Diagnostics)	CLSI	CLSI	57														27
489	1544	1272	7	Moderate Quality	354	Fritsche, Sader et al	2005	Multi-Country	Multi Continent	2000-2004	2002	1958-2010	DM	dry-form broth microdilution_x000D__x000D_ panels with cation-adjusted Mueller-Hinton medium (TREK Diagnostics)	CLSI	CLSI	57																								32
490	1545	1272	7	Moderate Quality	354	Fritsche, Sader et al	2005	Multi-Country	Multi Continent	2000-2004	2002	1958-2010	DM	dry-form broth microdilution_x000D__x000D_ panels with cation-adjusted Mueller-Hinton medium (TREK Diagnostics)	CLSI	CLSI	57		2
491	1546	1272	7	Moderate Quality	354	Fritsche, Sader et al	2005	Multi-Country	Multi Continent	2000-2004	2002	1958-2010	DM	dry-form broth microdilution_x000D__x000D_ panels with cation-adjusted Mueller-Hinton medium (TREK Diagnostics)	CLSI	CLSI	57															5
492	1547	1272	7	Moderate Quality	354	Fritsche, Sader et al	2005	Multi-Country	Multi Continent	2000-2004	2002	1958-2010	DM	dry-form broth microdilution_x000D__x000D_ panels with cation-adjusted Mueller-Hinton medium (TREK Diagnostics)	CLSI	CLSI	57			29
493	1548	1272	7	Moderate Quality	354	Fritsche, Sader et al	2005	Multi-Country	Multi Continent	2000-2004	2002	1958-2010	DM	dry-form broth microdilution_x000D__x000D_ panels with cation-adjusted Mueller-Hinton medium (TREK Diagnostics)	CLSI	CLSI	57					39
494	1549	1272	7	Moderate Quality	354	Fritsche, Sader et al	2005	Multi-Country	Multi Continent	2000-2004	2002	1958-2010	DM	dry-form broth microdilution_x000D__x000D_ panels with cation-adjusted Mueller-Hinton medium (TREK Diagnostics)	CLSI-EUCAST	CLSI-EUCAST	57																	2
495	1550	1272	7	Moderate Quality	354	Fritsche, Sader et al	2005	Multi-Country	Multi Continent	2000-2004	2002	1958-2010	DM	dry-form broth microdilution_x000D__x000D_ panels with cation-adjusted Mueller-Hinton medium (TREK Diagnostics)	CLSI	CLSI	57								51
496	1551	1272	7	Moderate Quality	354	Fritsche, Sader et al	2005	Multi-Country	Multi Continent	2000-2004	2002	1958-2010	DM	dry-form broth microdilution_x000D__x000D_ panels with cation-adjusted Mueller-Hinton medium (TREK Diagnostics)	CLSI	CLSI	57							14
497	1552	1272	7	Moderate Quality	354	Fritsche, Sader et al	2005	Multi-Country	Multi Continent	2000-2004	2002	1958-2010	DM	dry-form broth microdilution_x000D__x000D_ panels with cation-adjusted Mueller-Hinton medium (TREK Diagnostics)	CLSI	CLSI	57																						40
498	1553	1274	7	Moderate Quality	355	Fu, Demei et al	2003	China	Asia	2000-2001	2000.5	1958-2010	DD	KirbyBauer disk diffusion	Other	CLSI	323														119
499	1554	1274	7	Moderate Quality	355	Fu, Demei et al	2003	China	Asia	2000-2001	2000.5	1958-2010	DD	KirbyBauer disk diffusion	Other	CLSI	323																															87
500	1555	1274	7	Moderate Quality	355	Fu, Demei et al	2003	China	Asia	2000-2001	2000.5	1958-2010	DD	KirbyBauer disk diffusion	Other	CLSI	323																					281
501	1556	1274	7	Moderate Quality	355	Fu, Demei et al	2003	China	Asia	2000-2001	2000.5	1958-2010	DD	KirbyBauer disk diffusion	Other	CLSI	323		77
502	1557	1274	7	Moderate Quality	355	Fu, Demei et al	2003	China	Asia	2000-2001	2000.5	1958-2010	DD	KirbyBauer disk diffusion	Other	CLSI	323			58
503	1558	1274	7	Moderate Quality	355	Fu, Demei et al	2003	China	Asia	2000-2001	2000.5	1958-2010	DD	KirbyBauer disk diffusion	Other	CLSI	323										287
504	1559	1274	7	Moderate Quality	355	Fu, Demei et al	2003	China	Asia	2000-2001	2000.5	1958-2010	DD	KirbyBauer disk diffusion	Other	CLSI	323												310
505	1560	1274	7	Moderate Quality	355	Fu, Demei et al	2003	China	Asia	2000-2001	2000.5	1958-2010	DD	KirbyBauer disk diffusion	Other	CLSI	323						74
506	1561	1274	7	Moderate Quality	355	Fu, Demei et al	2003	China	Asia	2000-2001	2000.5	1958-2010	DD	KirbyBauer disk diffusion	Other	CLSI	323								242
507	1562	1274	7	Moderate Quality	355	Fu, Demei et al	2003	China	Asia	2000-2001	2000.5	1958-2010	DD	KirbyBauer disk diffusion	Other	CLSI	323									242
508	1563	1274	7	Moderate Quality	355	Fu, Demei et al	2003	China	Asia	2000-2001	2000.5	1958-2010	DD	KirbyBauer disk diffusion	Other	CLSI	323																							249
509	1564	1274	7	Moderate Quality	355	Fu, Demei et al	2003	China	Asia	2000-2001	2000.5	1958-2010	DD	KirbyBauer disk diffusion	Other	CLSI	323
510	1565	1277	7	Moderate Quality	356	Fuchs, Barry et al	1996	United States	North America	1994-1994	1994	1958-2010	DM	broth microdilution	CLSI	CLSI	74														4
511	1566	1277	7	Moderate Quality	356	Fuchs, Barry et al	1996	United States	North America	1994-1994	1994	1958-2010	DM	broth microdilution	CLSI	CLSI	74																			74
512	1567	1277	7	Moderate Quality	356	Fuchs, Barry et al	1996	United States	North America	1994-1994	1994	1958-2010	DM	broth microdilution	CLSI	CLSI	74
513	1568	1277	7	Moderate Quality	356	Fuchs, Barry et al	1996	United States	North America	1994-1994	1994	1958-2010	DM	broth microdilution	CLSI	CLSI	74
524	1698	1307	7	Moderate Quality	386	Gajd‚àö¬∞cs and Urb‚àö¬∞n	2019	Hungary	Europe	2008-2017	2012.5	2011-2023	DD	disk diffusion	EUCAST	EUCAST	175		28
525	1699	1307	7	Moderate Quality	386	Gajd‚àö¬∞cs and Urb‚àö¬∞n	2019	Hungary	Europe	2008-2017	2012.5	2011-2023	DM	E-test	EUCAST	EUCAST	175															9
526	1700	1307	7	Moderate Quality	386	Gajd‚àö¬∞cs and Urb‚àö¬∞n	2019	Hungary	Europe	2008-2017	2012.5	2011-2023	DM	E-test	EUCAST	EUCAST	175																	16
527	1701	1307	7	Moderate Quality	386	Gajd‚àö¬∞cs and Urb‚àö¬∞n	2019	Hungary	Europe	2008-2017	2012.5	2011-2023	DM	Broth microdilution	EUCAST	EUCAST	175													9
528	1579	1308	7	Moderate Quality	363	Gajd‚àö¬∞cs and Urb‚àö¬∞n	2020	Hungary	Europe	2008-2017	2012.5	2011-2023	DM	E-test	EUCAST	EUCAST	817		103
529	1580	1308	7	Moderate Quality	363	Gajd‚àö¬∞cs and Urb‚àö¬∞n	2020	Hungary	Europe	2008-2017	2012.5	2011-2023	DM	E-test	CLSI	CLSI	817															64
530	1581	1308	7	Moderate Quality	363	Gajd‚àö¬∞cs and Urb‚àö¬∞n	2020	Hungary	Europe	2008-2017	2012.5	2011-2023	DM	E-test	EUCAST	EUCAST	817																	78
531	1582	1308	7	Moderate Quality	363	Gajd‚àö¬∞cs and Urb‚àö¬∞n	2020	Hungary	Europe	2008-2017	2012.5	2011-2023	DM	broth microdilution	EUCAST	EUCAST	817													64
532	1583	1308	7	Moderate Quality	363	Gajd‚àö¬∞cs and Urb‚àö¬∞n	2020	Hungary	Europe	2008-2017	2012.5	2011-2023	DM	E-test	EUCAST	EUCAST	817								592
563	1614	1322	7	Moderate Quality	367	Gallo, Figueiredo et al	2016	Brazil	South America	2010-2011	2010.5	2011-2023	DM	broth microdilution	CLSI	CLSI	100														79
564	1615	1322	7	Moderate Quality	367	Gallo, Figueiredo et al	2016	Brazil	South America	2010-2011	2010.5	2011-2023	DD	disk diffusion test	CLSI	CLSI	100															9
565	1616	1322	7	Moderate Quality	367	Gallo, Figueiredo et al	2016	Brazil	South America	2010-2011	2010.5	2011-2023	DD	disk diffusion test	CLSI	CLSI	100																0
566	1617	1322	7	Moderate Quality	367	Gallo, Figueiredo et al	2016	Brazil	South America	2010-2011	2010.5	2011-2023	DM	broth microdilution	CLSI	CLSI	100						0
612	1709	1406	7	Moderate Quality	395	Glupczynski, Delm‚àö¬©e et al	2001	Belgium	Europe	1996-1997	1996.5	1958-2010	DM	E-test	Other	CLSI	73														23
613	1710	1406	7	Moderate Quality	395	Glupczynski, Delm‚àö¬©e et al	2001	Belgium	Europe	1996-1997	1996.5	1958-2010	DM	E-test	Other	CLSI	73																			65
614	1711	1406	7	Moderate Quality	395	Glupczynski, Delm‚àö¬©e et al	2001	Belgium	Europe	1996-1997	1996.5	1958-2010	DM	E-test	Other	CLSI	73																								27
615	1712	1406	7	Moderate Quality	395	Glupczynski, Delm‚àö¬©e et al	2001	Belgium	Europe	1996-1997	1996.5	1958-2010	DM	E-test	Other	CLSI	73			56
616	1713	1406	7	Moderate Quality	395	Glupczynski, Delm‚àö¬©e et al	2001	Belgium	Europe	1996-1997	1996.5	1958-2010	DM	E-test	Other	CLSI	73												73
617	1714	1406	7	Moderate Quality	395	Glupczynski, Delm‚àö¬©e et al	2001	Belgium	Europe	1996-1997	1996.5	1958-2010	DM	E-test	Other	CLSI	73									60
618	1715	1406	7	Moderate Quality	395	Glupczynski, Delm‚àö¬©e et al	2001	Belgium	Europe	1996-1997	1996.5	1958-2010	DM	E-test	Other	CLSI	73
619	1716	1406	7	Moderate Quality	395	Glupczynski, Delm‚àö¬©e et al	2001	Belgium	Europe	1996-1997	1996.5	1958-2010	DM	E-test	Other	CLSI	73																					49
620	1717	1406	7	Moderate Quality	395	Glupczynski, Delm‚àö¬©e et al	2001	Belgium	Europe	1996-1997	1996.5	1958-2010	DM	E-test	Other	CLSI	73																						55
621	1718	1406	7	Moderate Quality	395	Glupczynski, Delm‚àö¬©e et al	2001	Belgium	Europe	1996-1997	1996.5	1958-2010	DM	E-test	Other	CLSI	73																							42
622	1719	1406	7	Moderate Quality	395	Glupczynski, Delm‚àö¬©e et al	2001	Belgium	Europe	1998-1999	1998.5	1958-2010	DM	E-test	Other	CLSI	48														11
623	1720	1406	7	Moderate Quality	395	Glupczynski, Delm‚àö¬©e et al	2001	Belgium	Europe	1998-1999	1998.5	1958-2010	DM	E-test	Other	CLSI	48																			45
624	1721	1406	7	Moderate Quality	395	Glupczynski, Delm‚àö¬©e et al	2001	Belgium	Europe	1998-1999	1998.5	1958-2010	DM	E-test	Other	CLSI	48																								15
625	1722	1406	7	Moderate Quality	395	Glupczynski, Delm‚àö¬©e et al	2001	Belgium	Europe	1998-1999	1998.5	1958-2010	DM	E-test	Other	CLSI	48			33
626	1723	1406	7	Moderate Quality	395	Glupczynski, Delm‚àö¬©e et al	2001	Belgium	Europe	1998-1999	1998.5	1958-2010	DM	E-test	Other	CLSI	48												46
627	1724	1406	7	Moderate Quality	395	Glupczynski, Delm‚àö¬©e et al	2001	Belgium	Europe	1998-1999	1998.5	1958-2010	DM	E-test	Other	CLSI	48									23
628	1725	1406	7	Moderate Quality	395	Glupczynski, Delm‚àö¬©e et al	2001	Belgium	Europe	1998-1999	1998.5	1958-2010	DM	E-test	Other	CLSI	48
629	1726	1406	7	Moderate Quality	395	Glupczynski, Delm‚àö¬©e et al	2001	Belgium	Europe	1998-1999	1998.5	1958-2010	DM	E-test	Other	CLSI	48																					39
630	1727	1406	7	Moderate Quality	395	Glupczynski, Delm‚àö¬©e et al	2001	Belgium	Europe	1998-1999	1998.5	1958-2010	DM	E-test	Other	CLSI	48																						28
631	1728	1406	7	Moderate Quality	395	Glupczynski, Delm‚àö¬©e et al	2001	Belgium	Europe	1998-1999	1998.5	1958-2010	DM	E-test	Other	CLSI	48																							23
632	1024	1430	7	Moderate Quality	223	G‚àö‚â•mez-Garc‚àö¬©s, Aracil et al	2009	Spain	Europe	1996-2006	2001	1958-2010	DM	MIC	CLSI	CLSI	80														44
633	1025	1430	7	Moderate Quality	223	G‚àö‚â•mez-Garc‚àö¬©s, Aracil et al	2009	Spain	Europe	1996-2006	2001	1958-2010	DM	MIC	CLSI	CLSI	80			30
634	1026	1430	7	Moderate Quality	223	G‚àö‚â•mez-Garc‚àö¬©s, Aracil et al	2009	Spain	Europe	1996-2006	2001	1958-2010	DM	MIC	CLSI	CLSI	80												80
635	1027	1430	7	Moderate Quality	223	G‚àö‚â•mez-Garc‚àö¬©s, Aracil et al	2009	Spain	Europe	1996-2006	2001	1958-2010	DM	MIC	CLSI	CLSI	80																	3
636	1028	1430	7	Moderate Quality	223	G‚àö‚â•mez-Garc‚àö¬©s, Aracil et al	2009	Spain	Europe	1996-2006	2001	1958-2010	DM	MIC	CLSI	CLSI	80													56
637	1029	1430	7	Moderate Quality	223	G‚àö‚â•mez-Garc‚àö¬©s, Aracil et al	2009	Spain	Europe	1996-2006	2001	1958-2010	DM	MIC	CLSI	CLSI	80									47
638	1030	1430	7	Moderate Quality	223	G‚àö‚â•mez-Garc‚àö¬©s, Aracil et al	2009	Spain	Europe	1996-2006	2001	1958-2010	DM	MIC	CLSI	CLSI	80																						66
639	1031	1431	7	Moderate Quality	224	Goncalves-Vidigal, Grosse-Onnebrink et al	2011	Germany	Europe	2009-2011	2010	2011-2023	DM	E-test	CLSI	CLSI	65														19
640	1032	1431	7	Moderate Quality	224	Goncalves-Vidigal, Grosse-Onnebrink et al	2011	Germany	Europe	2009-2011	2010	2011-2023	DM	E-test	CLSI	CLSI	65		0
641	1033	1431	7	Moderate Quality	224	Goncalves-Vidigal, Grosse-Onnebrink et al	2011	Germany	Europe	2009-2011	2010	2011-2023	DM	E-test	CLSI	CLSI	65															5
642	1034	1431	7	Moderate Quality	224	Goncalves-Vidigal, Grosse-Onnebrink et al	2011	Germany	Europe	2009-2011	2010	2011-2023	DM	E-test	CLSI	CLSI	65																									2
643	1035	1431	7	Moderate Quality	224	Goncalves-Vidigal, Grosse-Onnebrink et al	2011	Germany	Europe	2009-2011	2010	2011-2023	DM	E-test	CLSI	CLSI	65																	1
644	1036	1431	7	Moderate Quality	224	Goncalves-Vidigal, Grosse-Onnebrink et al	2011	Germany	Europe	2009-2011	2010	2011-2023	DM	E-test	CLSI	CLSI	65													20
645	1037	1431	7	Moderate Quality	224	Goncalves-Vidigal, Grosse-Onnebrink et al	2011	Germany	Europe	2009-2011	2010	2011-2023	DM	E-test	CLSI	CLSI	65							13
646	1038	1459	7	Moderate Quality	225	Gramegna, Millar et al	2018	Ireland	Europe	2001-2010	2005.5	1958-2010	DD	DD	EUCAST	EUCAST	34														33
647	1039	1459	7	Moderate Quality	225	Gramegna, Millar et al	2018	Ireland	Europe	2001-2010	2005.5	1958-2010	DD	DD	EUCAST	EUCAST	34		12
648	1040	1459	7	Moderate Quality	225	Gramegna, Millar et al	2018	Ireland	Europe	2001-2010	2005.5	1958-2010	DD	DD	EUCAST	EUCAST	34															7
649	1041	1459	7	Moderate Quality	225	Gramegna, Millar et al	2018	Ireland	Europe	2001-2010	2005.5	1958-2010	DD	DD	EUCAST	EUCAST	34																3
650	1042	1459	7	Moderate Quality	225	Gramegna, Millar et al	2018	Ireland	Europe	2001-2010	2005.5	1958-2010	DM	E-test	EUCAST	EUCAST	34
707	1016	1524	7	Moderate Quality	221	Guzek, Korzeniewski et al	2017	Poland	Europe	2005-2015	2010	2011-2023	AS	Vitek2	EUCAST	EUCAST	96		0
708	1017	1524	7	Moderate Quality	221	Guzek, Korzeniewski et al	2017	Poland	Europe	2005-2015	2010	2011-2023	AS	Vitek2	EUCAST	EUCAST	96													0
722	1	1556	7	Moderate Quality	1	Hamdi, Fida et al	2020	United States	North America	2008-2017	2012.5	2011-2023	DM	Agar broth dilution method	CLSI	CLSI	94														60
723	2	1556	7	Moderate Quality	1	Hamdi, Fida et al	2020	United States	North America	2008-2017	2012.5	2011-2023	DM	Agar broth dilution method	CLSI	CLSI	94		2
724	3	1556	7	Moderate Quality	1	Hamdi, Fida et al	2020	United States	North America	2008-2017	2012.5	2011-2023	DM	Agar broth dilution method	CLSI	CLSI	94															21
725	4	1556	7	Moderate Quality	1	Hamdi, Fida et al	2020	United States	North America	2008-2017	2013	2011-2023	DM	Agar broth dilution method	CLSI	CLSI	12																0
726	5	1556	7	Moderate Quality	1	Hamdi, Fida et al	2020	United States	North America	2008-2017	2013.5	2011-2023	DM	Agar broth dilution method	CLSI	CLSI	17																	2
727	6	1556	7	Moderate Quality	1	Hamdi, Fida et al	2020	United States	North America	2008-2017	2014	2011-2023	DM	Agar broth dilution method	CLSI	CLSI	7													6
728	7	1556	7	Moderate Quality	1	Hamdi, Fida et al	2020	United States	North America	2008-2017	2014.5	2011-2023	DM	Agar broth dilution method	CLSI	CLSI	63							12
729	8	1573	7	Moderate Quality	2	Hanberger, Erlandsson et al	2004	Sweden	Europe	1999-2000	1999.5	1958-2010	DD	DD	CLSI	CLSI	198		12	64									198		18
756	1089	1658	7	Moderate Quality	233	Higgins, Murtough et al	2001	United Kingdom	Europe				DM	E-test	Other	CLSI	4														3
757	1090	1658	7	Moderate Quality	233	Higgins, Murtough et al	2001	United Kingdom	Europe				DM	E-test	Other	CLSI	4
758	1091	1658	7	Moderate Quality	233	Higgins, Murtough et al	2001	United Kingdom	Europe				DM	E-test	Other	CLSI	4																								3
759	1092	1658	7	Moderate Quality	233	Higgins, Murtough et al	2001	United Kingdom	Europe				DM	E-test	Other	CLSI	4																					4
760	1093	1658	7	Moderate Quality	233	Higgins, Murtough et al	2001	United Kingdom	Europe				DM	E-test	Other	CLSI	4		0
761	1094	1658	7	Moderate Quality	233	Higgins, Murtough et al	2001	United Kingdom	Europe				DM	E-test	Other	CLSI	4										4
762	1095	1658	7	Moderate Quality	233	Higgins, Murtough et al	2001	United Kingdom	Europe				DM	E-test	Other	CLSI	4					2
763	1096	1658	7	Moderate Quality	233	Higgins, Murtough et al	2001	United Kingdom	Europe				DM	E-test	Other	CLSI	4						0
764	1097	1658	7	Moderate Quality	233	Higgins, Murtough et al	2001	United Kingdom	Europe				DM	E-test	Other	CLSI	4									1
765	1098	1658	7	Moderate Quality	233	Higgins, Murtough et al	2001	United Kingdom	Europe				DM	E-test	Other	CLSI	4																						4
766	35	1668	7	Moderate Quality	8	Ho, Hsiao et al	2021	Taiwan	Asia	2010-2019	2014.5	2011-2023	DD	DD	CLSI	CLSI	9		7
767	36	1668	7	Moderate Quality	8	Ho, Hsiao et al	2021	Taiwan	Asia	2010-2019	2014.5	2011-2023	DD	DD	CLSI	CLSI	9															3
769	38	1668	7	Moderate Quality	8	Ho, Hsiao et al	2021	Taiwan	Asia	2010-2019	2014.5	2011-2023	DD	DD	CLSI	CLSI	9																									3
770	39	1671	7	Moderate Quality	9	Hoban, Bouchillon et al	2001	United States	North America	1997-1999	1998	1958-2010	DM	Broth microdilution	Other	CLSI	110															17
771	40	1671	7	Moderate Quality	9	Hoban, Bouchillon et al	2001	United States	North America	1997-1999	1998	1958-2010	DM	Broth microdilution	Other	CLSI	110			78
772	41	1671	7	Moderate Quality	9	Hoban, Bouchillon et al	2001	United States	North America	1997-1999	1998	1958-2010	DM	Broth microdilution	Other	CLSI	110				37
773	42	1672	7	Moderate Quality	10	Hoban, Bouchillon et al	2003	United States	North America	1997-1999	1998	1958-2010	DM	Broth microdilution	Other	CLSI	110		22
774	43	1680	7	Moderate Quality	11	Hohl, Frei et al	1991	Switzerland	Europe	1985-1985	1985	1958-2010	DM	Agar dilution method	Other	CLSI	33														19
775	44	1680	7	Moderate Quality	11	Hohl, Frei et al	1991	Switzerland	Europe	1985-1985	1985	1958-2010	DM	Agar dilution method	Other	CLSI	33																			33
776	45	1680	7	Moderate Quality	11	Hohl, Frei et al	1991	Switzerland	Europe	1985-1985	1985	1958-2010	DM	Agar dilution method	Other	CLSI	33		0
777	46	1680	7	Moderate Quality	11	Hohl, Frei et al	1991	Switzerland	Europe	1985-1985	1985	1958-2010	DM	Agar dilution method	Other	CLSI	33			27
778	47	1680	7	Moderate Quality	11	Hohl, Frei et al	1991	Switzerland	Europe	1985-1985	1985	1958-2010	DM	Agar dilution method	Other	CLSI	33												33
779	48	1680	7	Moderate Quality	11	Hohl, Frei et al	1991	Switzerland	Europe	1985-1985	1985	1958-2010	DM	Agar dilution method	Other	CLSI	33					32
780	49	1680	7	Moderate Quality	11	Hohl, Frei et al	1991	Switzerland	Europe	1985-1985	1985	1958-2010	DM	Agar dilution method	Other	CLSI	33																										3
781	50	1680	7	Moderate Quality	11	Hohl, Frei et al	1991	Switzerland	Europe	1985-1985	1985	1958-2010	DM	Agar dilution method	Other	CLSI	33								31
782	51	1680	7	Moderate Quality	11	Hohl, Frei et al	1991	Switzerland	Europe	1985-1985	1985	1958-2010	DM	Agar dilution method	Other	CLSI	33									33
783	52	1680	7	Moderate Quality	11	Hohl, Frei et al	1991	Switzerland	Europe	1985-1985	1985	1958-2010	DM	Agar dilution method	Other	CLSI	33							29
786	55	1703	7	Moderate Quality	13	Hotta, Matsumura et al	2014	Japan	Asia	2005-2012	2008.5	1958-2010	DM	Broth microdilution	CLSI	CLSI	54														31
787	56	1703	7	Moderate Quality	13	Hotta, Matsumura et al	2014	Japan	Asia	2005-2012	2008.5	1958-2010	DM	Broth microdilution	CLSI	CLSI	54																								52
788	57	1703	7	Moderate Quality	13	Hotta, Matsumura et al	2014	Japan	Asia	2005-2012	2008.5	1958-2010	DM	Broth microdilution	CLSI	CLSI	54		10
789	58	1703	7	Moderate Quality	13	Hotta, Matsumura et al	2014	Japan	Asia	2005-2012	2008.5	1958-2010	DM	Broth microdilution	CLSI	CLSI	54															11
790	59	1703	7	Moderate Quality	13	Hotta, Matsumura et al	2014	Japan	Asia	2005-2012	2008.5	1958-2010	DM	Broth microdilution	CLSI	CLSI	54										54
791	60	1703	7	Moderate Quality	13	Hotta, Matsumura et al	2014	Japan	Asia	2005-2012	2008.5	1958-2010	DM	Broth microdilution	CLSI	CLSI	54																0
792	61	1703	7	Moderate Quality	13	Hotta, Matsumura et al	2014	Japan	Asia	2005-2012	2008.5	1958-2010	DM	Broth microdilution	CLSI	CLSI	54								48
793	62	1710	7	Moderate Quality	14	Hrbacek, Cermak et al	2021	European country	Europe	2011-2019	2020	2011-2023	DD	DD	EUCAST	EUCAST	27		3	16	15				6		17	17	17	13	18	3			25		23		19		20
823	92	1725	7	Moderate Quality	19	Hu, Gao et al	2014	China	Asia	2010-2011	2010.5	2011-2023	DM	Macrodilution_x000D__x000D_ method	CLSI	CLSI	83														53
824	93	1725	7	Moderate Quality	19	Hu, Gao et al	2014	China	Asia	2010-2011	2010.5	2011-2023	DM	Macrodilution_x000D__x000D_ method	CLSI	CLSI	83		40
825	94	1725	7	Moderate Quality	19	Hu, Gao et al	2014	China	Asia	2010-2011	2010.5	2011-2023	DM	Macrodilution_x000D__x000D_ method	CLSI	CLSI	83															36
826	95	1725	7	Moderate Quality	19	Hu, Gao et al	2014	China	Asia	2010-2011	2010.5	2011-2023	DM	Macrodilution_x000D__x000D_ method	CLSI	CLSI	83																9
827	96	1725	7	Moderate Quality	19	Hu, Gao et al	2014	China	Asia	2010-2011	2010.5	2011-2023	DM	Macrodilution_x000D__x000D_ method	CLSI	CLSI	83						25
828	97	1725	7	Moderate Quality	19	Hu, Gao et al	2014	China	Asia	2010-2011	2010.5	2011-2023	DM	Macrodilution_x000D__x000D_ method	CLSI	CLSI	83							63
829	98	1726	7	Moderate Quality	20	Hu, Xu et al	2018	China	Asia	2005-2014	2009.5	1958-2010	DM	Agar dilution_x000D__x000D_ method	CLSI	CLSI	300
830	99	1726	7	Moderate Quality	20	Hu, Xu et al	2018	China	Asia	2005-2014	2009.5	1958-2010	DM	Agar dilution_x000D__x000D_ method	CLSI	CLSI	300														135
831	100	1726	7	Moderate Quality	20	Hu, Xu et al	2018	China	Asia	2005-2014	2009.5	1958-2010	DM	Agar dilution_x000D__x000D_ method	CLSI	CLSI	300		116
832	101	1726	7	Moderate Quality	20	Hu, Xu et al	2018	China	Asia	2005-2014	2009.5	1958-2010	DM	Agar dilution_x000D__x000D_ method	CLSI	CLSI	300															100
833	102	1726	7	Moderate Quality	20	Hu, Xu et al	2018	China	Asia	2005-2014	2009.5	1958-2010	DM	Agar dilution_x000D__x000D_ method	CLSI	CLSI	300																62
834	103	1726	7	Moderate Quality	20	Hu, Xu et al	2018	China	Asia	2005-2014	2009.5	1958-2010	DM	Agar dilution_x000D__x000D_ method	CLSI	CLSI	300						161
835	104	1726	7	Moderate Quality	20	Hu, Xu et al	2018	China	Asia	2005-2014	2009.5	1958-2010	DM	Agar dilution_x000D__x000D_ method	CLSI	CLSI	300							177
839	108	1780	7	Moderate Quality	22	Hussain Qadri, Ueno et al	1992	Saudi Arabia	Asia				DM	Agar dilution_x000D__x000D_ method	Other	CLSI	36														13
840	109	1780	7	Moderate Quality	22	Hussain Qadri, Ueno et al	1992	Saudi Arabia	Asia				DM	Agar dilution_x000D__x000D_ method	Other	CLSI	36
841	110	1780	7	Moderate Quality	22	Hussain Qadri, Ueno et al	1992	Saudi Arabia	Asia				DM	Agar dilution_x000D__x000D_ method	Other	CLSI	36			4
842	111	1780	7	Moderate Quality	22	Hussain Qadri, Ueno et al	1992	Saudi Arabia	Asia				DM	Agar dilution_x000D__x000D_ method	Other	CLSI	36
843	112	1780	7	Moderate Quality	22	Hussain Qadri, Ueno et al	1992	Saudi Arabia	Asia				DM	Agar dilution_x000D__x000D_ method	Other	CLSI	36												36
844	113	1780	7	Moderate Quality	22	Hussain Qadri, Ueno et al	1992	Saudi Arabia	Asia				DM	Agar dilution_x000D__x000D_ method	Other	CLSI	36								18
845	114	1780	7	Moderate Quality	22	Hussain Qadri, Ueno et al	1992	Saudi Arabia	Asia				DM	Agar dilution_x000D__x000D_ method	Other	CLSI	36									18
846	115	1780	7	Moderate Quality	22	Hussain Qadri, Ueno et al	1992	Saudi Arabia	Asia				DM	Agar dilution_x000D__x000D_ method	Other	CLSI	36																							33
854	123	1810	7	Moderate Quality	24	Ince, Yekenkurul et al	2020	Turkey	Europe	2013-2018	2015.5	2011-2023	AS	Vitek-2 automated system	CLSI-EUCAST	CLSI-EUCAST	67		4
855	124	1810	7	Moderate Quality	24	Ince, Yekenkurul et al	2020	Turkey	Europe	2013-2018	2015.5	2011-2023	AS	Vitek-2 automated system	CLSI-EUCAST	CLSI-EUCAST	67															12
856	125	1819	7	Moderate Quality	26	Insuwanno, Kiratisin et al	2020	Thailand	Asia	2013-2016	2014.5	2011-2023	DD	DD	CLSI	CLSI	100		9
857	126	1819	7	Moderate Quality	26	Insuwanno, Kiratisin et al	2020	Thailand	Asia	2013-2016	2014.5	2011-2023	DD	DD	CLSI	CLSI	100															6
858	127	1819	7	Moderate Quality	26	Insuwanno, Kiratisin et al	2020	Thailand	Asia	2013-2016	2014.5	2011-2023	DD	DD	CLSI	CLSI	100																0
859	128	1827	7	Moderate Quality	27	Isenberg, Alperstein et al	1999	United States	North America	1996-1997	1996.5	1958-2010	DM	Agar dilution method	Other	CLSI	20																			20
860	129	1827	7	Moderate Quality	27	Isenberg, Alperstein et al	1999	United States	North America	1996-1997	1996.5	1958-2010	DM	Agar dilution method	Other	CLSI	20																															16
861	130	1827	7	Moderate Quality	27	Isenberg, Alperstein et al	1999	United States	North America	1996-1997	1996.5	1958-2010	DM	Agar dilution method	Other	CLSI	20															0
862	131	1827	7	Moderate Quality	27	Isenberg, Alperstein et al	1999	United States	North America	1996-1997	1996.5	1958-2010	DM	Agar dilution method	Other	CLSI	20			15
863	132	1827	7	Moderate Quality	27	Isenberg, Alperstein et al	1999	United States	North America	1996-1997	1996.5	1958-2010	DM	Agar dilution method	Other	CLSI	20
864	133	1827	7	Moderate Quality	27	Isenberg, Alperstein et al	1999	United States	North America	1996-1997	1996.5	1958-2010	DM	Agar dilution method	Other	CLSI	20										20
865	134	1827	7	Moderate Quality	27	Isenberg, Alperstein et al	1999	United States	North America	1996-1997	1996.5	1958-2010	DM	Agar dilution method	Other	CLSI	20												20
866	135	1833	7	Moderate Quality	29	Ismail, Zam et al	2017	Malaysia	Asia	2011-2012	2011.5	2011-2023	DM	E-test	CLSI	CLSI	84														58
867	136	1833	7	Moderate Quality	29	Ismail, Zam et al	2017	Malaysia	Asia	2011-2012	2011.5	2011-2023	DM	E-test	CLSI	CLSI	84		39
868	137	1833	7	Moderate Quality	29	Ismail, Zam et al	2017	Malaysia	Asia	2011-2012	2011.5	2011-2023	DM	E-test	CLSI	CLSI	84			44
869	138	1833	7	Moderate Quality	29	Ismail, Zam et al	2017	Malaysia	Asia	2011-2012	2011.5	2011-2023	DM	E-test	CLSI	CLSI	84												84
870	139	1833	7	Moderate Quality	29	Ismail, Zam et al	2017	Malaysia	Asia	2011-2012	2011.5	2011-2023	DM	E-test	CLSI	CLSI	84																	43
871	140	1833	7	Moderate Quality	29	Ismail, Zam et al	2017	Malaysia	Asia	2011-2012	2011.5	2011-2023	DM	E-test	CLSI	CLSI	84																						75
872	141	1858	7	Moderate Quality	33	Jacquier, Le Monnier et al	2012	France	Europe	2008-2009	2010	2011-2023	DM	E-test	EUCAST	EUCAST	72										72
873	142	1858	7	Moderate Quality	33	Jacquier, Le Monnier et al	2012	France	Europe	2008-2009	2010	2011-2023	DM	E-test	EUCAST	EUCAST	72																																72
874	143	1858	7	Moderate Quality	33	Jacquier, Le Monnier et al	2012	France	Europe	2008-2009	2010	2011-2023	DM	E-test	EUCAST	EUCAST	72												72
875	144	1858	7	Moderate Quality	33	Jacquier, Le Monnier et al	2012	France	Europe	2008-2009	2010	2011-2023	DM	E-test	EUCAST	EUCAST	72																	24
876	145	1858	7	Moderate Quality	33	Jacquier, Le Monnier et al	2012	France	Europe	2008-2009	2010	2011-2023	DM	E-test	EUCAST	EUCAST	72													27
877	146	1883	7	Moderate Quality	35	Jean, Lee et al	2022	Taiwan	Asia	2016-2018	2017	2011-2023	DM	Broth_x000D__x000D_ microdilution method	CLSI	CLSI	179														117
878	147	1883	7	Moderate Quality	35	Jean, Lee et al	2022	Taiwan	Asia	2016-2018	2017	2011-2023	DM	Broth_x000D__x000D_ microdilution method	CLSI	CLSI	179															75
879	148	1883	7	Moderate Quality	35	Jean, Lee et al	2022	Taiwan	Asia	2016-2018	2017	2011-2023	DM	Broth_x000D__x000D_ microdilution method	CLSI	CLSI	179
880	149	1895	7	Moderate Quality	37	Ji, Jiang et al	2015	China	Asia	2010-2011	2011	2011-2023	DM	Broth dilution susceptibility test with NC 31	CLSI	CLSI	8														5
881	150	1895	7	Moderate Quality	37	Ji, Jiang et al	2015	China	Asia	2010-2011	2011	2011-2023	DM	Broth dilution susceptibility_x000D__x000D_ test with NC 31	CLSI	CLSI	8																			8
882	151	1895	7	Moderate Quality	37	Ji, Jiang et al	2015	China	Asia	2010-2011	2011	2011-2023	DM	Broth dilution susceptibility_x000D__x000D_ test with NC 31	CLSI	CLSI	8		7
883	152	1895	7	Moderate Quality	37	Ji, Jiang et al	2015	China	Asia	2010-2011	2011	2011-2023	DM	Broth dilution susceptibility_x000D__x000D_ test with NC 31	CLSI	CLSI	8															0
884	153	1895	7	Moderate Quality	37	Ji, Jiang et al	2015	China	Asia	2010-2011	2011	2011-2023	DM	Broth dilution susceptibility_x000D__x000D_ test with NC 31	CLSI	CLSI	8			8
885	154	1895	7	Moderate Quality	37	Ji, Jiang et al	2015	China	Asia	2010-2011	2011	2011-2023	DM	Broth dilution susceptibility_x000D__x000D_ test with NC 31	CLSI	CLSI	8												8
886	155	1895	7	Moderate Quality	37	Ji, Jiang et al	2015	China	Asia	2010-2011	2011	2011-2023	DM	Broth dilution susceptibility_x000D__x000D_ test with NC 31	CLSI	CLSI	8								8
887	156	1895	7	Moderate Quality	37	Ji, Jiang et al	2015	China	Asia	2010-2011	2011	2011-2023	DM	Broth dilution susceptibility_x000D__x000D_ test with NC 31	CLSI	CLSI	8									8
888	157	1895	7	Moderate Quality	37	Ji, Jiang et al	2015	China	Asia	2010-2011	2011	2011-2023	DM	Broth dilution susceptibility_x000D__x000D_ test with NC 31	CLSI	CLSI	8																														8
896	165	1899	7	Moderate Quality	39	Jian, Xie et al	2022	China	Asia	2011-2020	2015.5	2011-2023	DD,AS	DD,Vitek2	CLSI	CLSI	51		4
897	166	1899	7	Moderate Quality	39	Jian, Xie et al	2022	China	Asia	2011-2020	2015.5	2011-2023	DD,AS	DD,Vitek2	CLSI	CLSI	51															8
898	167	1899	7	Moderate Quality	39	Jian, Xie et al	2022	China	Asia	2011-2020	2015.5	2011-2023	DD,AS	DD,Vitek2	CLSI	CLSI	31														19
899	168	1899	7	Moderate Quality	39	Jian, Xie et al	2022	China	Asia	2011-2020	2015.5	2011-2023	DD,AS	DD,Vitek2	CLSI	CLSI	19																1
900	169	1899	7	Moderate Quality	39	Jian, Xie et al	2022	China	Asia	2011-2020	2015.5	2011-2023	DD,AS	DD,Vitek2	CLSI	CLSI	17							2
901	170	1903	7	Moderate Quality	41	Jitendranath, Radhika et al	2016	India	Asia	2015-2015	2015	2011-2023	DD	DD	CLSI	CLSI	2														0
902	171	1903	7	Moderate Quality	41	Jitendranath, Radhika et al	2016	India	Asia	2015-2015	2015	2011-2023	DD	DD	CLSI	CLSI	2																								0
903	172	1903	7	Moderate Quality	41	Jitendranath, Radhika et al	2016	India	Asia	2015-2015	2015	2011-2023	DD	DD	CLSI	CLSI	2		0
904	173	1903	7	Moderate Quality	41	Jitendranath, Radhika et al	2016	India	Asia	2015-2015	2015	2011-2023	DD	DD	CLSI	CLSI	2			1
905	174	1903	7	Moderate Quality	41	Jitendranath, Radhika et al	2016	India	Asia	2015-2015	2015	2011-2023	DD	DD	CLSI	CLSI	2										0
906	175	1903	7	Moderate Quality	41	Jitendranath, Radhika et al	2016	India	Asia	2015-2015	2015	2011-2023	DD	DD	CLSI	CLSI	2												0
907	176	1903	7	Moderate Quality	41	Jitendranath, Radhika et al	2016	India	Asia	2015-2015	2015	2011-2023	DD	DD	CLSI	CLSI	2								0
908	177	1903	7	Moderate Quality	41	Jitendranath, Radhika et al	2016	India	Asia	2015-2015	2015	2011-2023	DD	DD	CLSI	CLSI	2																						0
909	178	1903	7	Moderate Quality	41	Jitendranath, Radhika et al	2016	India	Asia	2015-2015	2015	2011-2023	DD	DD	CLSI	CLSI	2																							1
910	179	1903	7	Moderate Quality	41	Jitendranath, Radhika et al	2016	India	Asia	2015-2015	2015	2011-2023	DD	DD	CLSI	CLSI	2
913	182	1916	7	Moderate Quality	43	Jones, Wagner et al	2022	United States	North America	2015-2018	2016	2011-2023	AS,DD,DM	VITEK2,_x000D__x000D_ Microscan, Etest, or disk diffusion	CLSI	CLSI	325		43
914	183	1916	7	Moderate Quality	43	Jones, Wagner et al	2022	United States	North America	2015-2018	2016	2011-2023	AS,DD,DM	VITEK2,_x000D__x000D_ Microscan, Etest, or disk diffusion	CLSI	CLSI	324															53
915	184	1916	7	Moderate Quality	43	Jones, Wagner et al	2022	United States	North America	2015-2018	2016	2011-2023	AS,DD,DM	VITEK2,_x000D__x000D_ Microscan, Etest, or disk diffusion	CLSI	CLSI	172														105
916	185	1916	7	Moderate Quality	43	Jones, Wagner et al	2022	United States	North America	2015-2018	2016	2011-2023	AS,DD,DM	VITEK2,_x000D__x000D_ Microscan, Etest, or disk diffusion	CLSI	CLSI	26						5
917	186	1916	7	Moderate Quality	43	Jones, Wagner et al	2022	United States	North America	2015-2018	2016	2011-2023	AS,DD,DM	VITEK2,_x000D__x000D_ Microscan, Etest, or disk diffusion	CLSI	CLSI	16																	11
917	186	1916	7	Moderate Quality	43	Jones, Wagner et al	2022	United States	North America	2015-2018	2016	2011-2023	AS,DD,DM	VITEK2,_x000D__x000D_ Microscan, Etest, or disk diffusion	CLSI	CLSI	6													0
936	1688	1943	7	Moderate Quality	382	Juh‚àö¬∞sz, Krizs‚àö¬∞n et al	2014	Hungary	Europe	2009-2011	2010	2011-2023	DM	microdilution gradient dif fusion agar dilution	EUCAST	EUCAST	127		2
937	1689	1943	7	Moderate Quality	382	Juh‚àö¬∞sz, Krizs‚àö¬∞n et al	2014	Hungary	Europe	2009-2011	2010	2011-2023	DM	microdilution gradient dif fusion agar dilution	EUCAST	EUCAST	127															7
938	1690	1943	7	Moderate Quality	382	Juh‚àö¬∞sz, Krizs‚àö¬∞n et al	2014	Hungary	Europe	2009-2011	2010	2011-2023	DM	microdilution gradient dif fusion agar dilution	EUCAST	EUCAST	127			79
939	1691	1943	7	Moderate Quality	382	Juh‚àö¬∞sz, Krizs‚àö¬∞n et al	2014	Hungary	Europe	2009-2011	2010	2011-2023	DM	microdilution gradient dif fusion agar dilution	EUCAST	EUCAST	127																									7
940	1692	1943	7	Moderate Quality	382	Juh‚àö¬∞sz, Krizs‚àö¬∞n et al	2014	Hungary	Europe	2009-2011	2010	2011-2023	DM	microdilution gradient dif fusion agar dilution	EUCAST	EUCAST	127																	45
941	1693	1943	7	Moderate Quality	382	Juh‚àö¬∞sz, Krizs‚àö¬∞n et al	2014	Hungary	Europe	2009-2011	2010	2011-2023	DM	microdilution gradient dif fusion agar dilution	EUCAST	EUCAST	127													108
942	205	1944	7	Moderate Quality	51	Juh‚àö¬∞sz, Pongr‚àö¬∞cz et al	2015	Hungary	Europe	2014-2015	2014.5	2011-2023	DM	Broth microdilution method	CLSI	CLSI	30														30
943	206	1944	7	Moderate Quality	51	Juh‚àö¬∞sz, Pongr‚àö¬∞cz et al	2015	Hungary	Europe	2014-2015	2014.5	2011-2023	DM	Broth microdilution method	CLSI	CLSI	30		30
944	207	1944	7	Moderate Quality	51	Juh‚àö¬∞sz, Pongr‚àö¬∞cz et al	2015	Hungary	Europe	2014-2015	2014.5	2011-2023	DM	Broth microdilution method	CLSI	CLSI	30															6
945	208	1944	7	Moderate Quality	51	Juh‚àö¬∞sz, Pongr‚àö¬∞cz et al	2015	Hungary	Europe	2014-2015	2014.5	2011-2023	DM	Broth microdilution method	CLSI	CLSI	30			25
946	209	1944	7	Moderate Quality	51	Juh‚àö¬∞sz, Pongr‚àö¬∞cz et al	2015	Hungary	Europe	2014-2015	2014.5	2011-2023	DM	Broth microdilution method	CLSI	CLSI	30																									7
947	210	1944	7	Moderate Quality	51	Juh‚àö¬∞sz, Pongr‚àö¬∞cz et al	2015	Hungary	Europe	2014-2015	2014.5	2011-2023	DM	Broth microdilution method	CLSI	CLSI	30																										10
948	211	1944	7	Moderate Quality	51	Juh‚àö¬∞sz, Pongr‚àö¬∞cz et al	2015	Hungary	Europe	2014-2015	2014.5	2011-2023	DM	Broth microdilution method	CLSI	CLSI	30																	29
949	212	1944	7	Moderate Quality	51	Juh‚àö¬∞sz, Pongr‚àö¬∞cz et al	2015	Hungary	Europe	2014-2015	2014.5	2011-2023	DM	Broth microdilution method	CLSI	CLSI	30													30
950	213	1944	7	Moderate Quality	51	Juh‚àö¬∞sz, Pongr‚àö¬∞cz et al	2015	Hungary	Europe	2014-2015	2014.5	2011-2023	DM	Broth microdilution method	CLSI	CLSI	30						13
952	214	1977	7	Moderate Quality	52	Kanamori, Yano et al	2015	Japan	Asia	2009-2010	2009.5	1958-2010	DM	Broth_x000D__x000D_ microdilution method	CLSI	CLSI	181														122
953	215	1977	7	Moderate Quality	52	Kanamori, Yano et al	2015	Japan	Asia	2009-2010	2009.5	1958-2010	DM	Broth_x000D__x000D_ microdilution method	CLSI	CLSI	181		32
954	216	1977	7	Moderate Quality	52	Kanamori, Yano et al	2015	Japan	Asia	2009-2010	2009.5	1958-2010	DM	Broth_x000D__x000D_ microdilution method	CLSI	CLSI	181															11
955	217	1977	7	Moderate Quality	52	Kanamori, Yano et al	2015	Japan	Asia	2009-2010	2009.5	1958-2010	DM	Broth_x000D__x000D_ microdilution method	CLSI	CLSI	181																0
956	218	1977	7	Moderate Quality	52	Kanamori, Yano et al	2015	Japan	Asia	2009-2010	2009.5	1958-2010	DM	Broth_x000D__x000D_ microdilution method	CLSI	CLSI	181						16
957	219	1978	7	Moderate Quality	53	Kanchanasuwan, Rongmuang et al	2022	Thailand	Asia	2020-2022	2021	2011-2023	DM	Brothmicrodilution	CLSI	CLSI	117														76
958	220	1978	7	Moderate Quality	53	Kanchanasuwan, Rongmuang et al	2022	Thailand	Asia	2020-2022	2021	2011-2023	DD	Disc diffusion	CLSI	CLSI	117		8
959	221	1978	7	Moderate Quality	53	Kanchanasuwan, Rongmuang et al	2022	Thailand	Asia	2020-2022	2021	2011-2023	DD	Disc diffusion	CLSI	CLSI	117															14
960	222	1978	7	Moderate Quality	53	Kanchanasuwan, Rongmuang et al	2022	Thailand	Asia	2020-2022	2021	2011-2023	DM	Brothmicrodilution	CLSI	CLSI	117													14
961	223	1978	7	Moderate Quality	53	Kanchanasuwan, Rongmuang et al	2022	Thailand	Asia	2020-2022	2021	2011-2023	DM	Brothmicrodilution	CLSI	CLSI	117						21
962	224	1996	7	Moderate Quality	54	KARAMANLIO∆í√ªLU and Dizbay	2019	Turkey	Europe	2011-2015	2013	2011-2023	DM	E-test	CLSI	CLSI	10														3
963	225	1996	7	Moderate Quality	54	KARAMANLIO∆í√ªLU and Dizbay	2019	Turkey	Europe	2011-2015	2013	2011-2023	DM	E-test	CLSI	CLSI	10		0
964	226	1996	7	Moderate Quality	54	KARAMANLIO∆í√ªLU and Dizbay	2019	Turkey	Europe	2011-2015	2013	2011-2023	DM	E-test	CLSI	CLSI	10															2
965	227	1996	7	Moderate Quality	54	KARAMANLIO∆í√ªLU and Dizbay	2019	Turkey	Europe	2011-2015	2013	2011-2023	DM	E-test	CLSI	CLSI	10																	2
966	228	1996	7	Moderate Quality	54	KARAMANLIO∆í√ªLU and Dizbay	2019	Turkey	Europe	2011-2015	2013	2011-2023	DM	E-test	CLSI	CLSI	10
967	1099	2000	7	Moderate Quality	234	Karlowsky, Adam et al	2011	Canada	North America	2009-2009	2009	1958-2010	DM	broth microdilution	CLSI	CLSI	79														44
968	1100	2000	7	Moderate Quality	234	Karlowsky, Adam et al	2011	Canada	North America	2009-2009	2009	1958-2010	DM	broth microdilution	CLSI	CLSI	79		5
969	1101	2005	7	Moderate Quality	241	Karlowsky, Kelly et al	2002	United States	North America	2000-2000	2000	1958-2010	DM	Broth microdilution	Other	CLSI	94														46
970	1102	2005	7	Moderate Quality	241	Karlowsky, Kelly et al	2002	United States	North America	2000-2000	2000	1958-2010	DM	Broth microdilution	Other	CLSI	94																			94
971	1103	2005	7	Moderate Quality	241	Karlowsky, Kelly et al	2002	United States	North America	2000-2000	2000	1958-2010	DM	Broth microdilution	Other	CLSI	94		3
972	1104	2005	7	Moderate Quality	241	Karlowsky, Kelly et al	2002	United States	North America	2000-2000	2000	1958-2010	DM	Broth microdilution	Other	CLSI	94															19
973	1105	2005	7	Moderate Quality	241	Karlowsky, Kelly et al	2002	United States	North America	2000-2000	2000	1958-2010	DM	Broth microdilution	Other	CLSI	94			63
974	1106	2005	7	Moderate Quality	241	Karlowsky, Kelly et al	2002	United States	North America	2000-2000	2000	1958-2010	DM	Broth microdilution	Other	CLSI	94
975	1107	2005	7	Moderate Quality	241	Karlowsky, Kelly et al	2002	United States	North America	2000-2000	2000	1958-2010	DM	Broth microdilution	Other	CLSI	94												94
976	1108	2005	7	Moderate Quality	241	Karlowsky, Kelly et al	2002	United States	North America	2000-2000	2000	1958-2010	DM	Broth microdilution	Other	CLSI	94									73
977	1109	2005	7	Moderate Quality	241	Karlowsky, Kelly et al	2002	United States	North America	2000-2000	2000	1958-2010	DM	Broth microdilution	Other	CLSI	94																						77
978	1110	2005	7	Moderate Quality	241	Karlowsky, Kelly et al	2002	United States	North America	2000-2000	2000	1958-2010	DM	Broth microdilution	Other	CLSI	1323														795
979	1111	2005	7	Moderate Quality	241	Karlowsky, Kelly et al	2002	United States	North America	2000-2000	2000	1958-2010	DM	Broth microdilution	Other	CLSI	736																			728
980	1112	2005	7	Moderate Quality	241	Karlowsky, Kelly et al	2002	United States	North America	2000-2000	2000	1958-2010	DM	Broth microdilution	Other	CLSI	968												968
981	1113	2005	7	Moderate Quality	241	Karlowsky, Kelly et al	2002	United States	North America	2000-2000	2000	1958-2010	DM	Broth microdilution	Other	CLSI	382																						299
982	1114	2005	7	Moderate Quality	241	Karlowsky, Kelly et al	2002	United States	North America	2000-2000	2000	1958-2010	DM	Broth microdilution	Other	CLSI	1167									991
983	1115	2005	7	Moderate Quality	241	Karlowsky, Kelly et al	2002	United States	North America	2000-2000	2000	1958-2010	DM	Broth microdilution	Other	CLSI	1689		94
984	1116	2005	7	Moderate Quality	241	Karlowsky, Kelly et al	2002	United States	North America	2000-2000	2000	1958-2010	DM	Broth microdilution	Other	CLSI	1386			974
985	1117	2005	7	Moderate Quality	241	Karlowsky, Kelly et al	2002	United States	North America	2000-2000	2000	1958-2010	DM	Broth microdilution	Other	CLSI	974															202
989	1121	2030	7	Moderate Quality	249	Kaur, Gautam et al	2015	India	Asia	2012-2013	2018.5	2011-2023	DD	disk diffusion method	CLSI	CLSI	106														75
990	1122	2030	7	Moderate Quality	249	Kaur, Gautam et al	2015	India	Asia	2012-2013	2018.5	2011-2023	DD	disk diffusion method	CLSI	CLSI	106		24
991	1123	2030	7	Moderate Quality	249	Kaur, Gautam et al	2015	India	Asia	2012-2013	2018.5	2011-2023	DD	disk diffusion method	CLSI	CLSI	106															2
992	1124	2030	7	Moderate Quality	249	Kaur, Gautam et al	2015	India	Asia	2012-2013	2018.5	2011-2023	DD	disk diffusion method	CLSI	CLSI	106																0
993	1125	2030	7	Moderate Quality	249	Kaur, Gautam et al	2015	India	Asia	2012-2013	2018.5	2011-2023	DD	disk diffusion method	CLSI	CLSI	106						26
994	1126	2030	7	Moderate Quality	249	Kaur, Gautam et al	2015	India	Asia	2012-2013	2018.5	2011-2023	DD	disk diffusion method	CLSI	CLSI	106							14
995	1127	2035	7	Moderate Quality	255	Kawauchi, Tada et al	2022	Nepal	Asia	2018-2019	2018.5	2011-2023	DM	broth microdilution method	CLSI	CLSI	7														5
996	1128	2035	7	Moderate Quality	255	Kawauchi, Tada et al	2022	Nepal	Asia	2018-2019	2018.5	2011-2023	DM	broth microdilution method	CLSI	CLSI	7		1
997	1129	2035	7	Moderate Quality	255	Kawauchi, Tada et al	2022	Nepal	Asia	2018-2019	2018.5	2011-2023	DM	broth microdilution method	CLSI	CLSI	7															1
998	1130	2035	7	Moderate Quality	255	Kawauchi, Tada et al	2022	Nepal	Asia	2018-2019	2018.5	2011-2023	DM	broth microdilution method	CLSI	CLSI	7			1
999	1131	2035	7	Moderate Quality	255	Kawauchi, Tada et al	2022	Nepal	Asia	2018-2019	2018.5	2011-2023	DM	broth microdilution method	CLSI	CLSI	7						1
1000	1132	2035	7	Moderate Quality	255	Kawauchi, Tada et al	2022	Nepal	Asia	2018-2019	2018.5	2011-2023	DM	broth microdilution method	CLSI	CLSI	7							3
1054	1188	2216	7	Moderate Quality	270	Kumwenda, Kasambara et al	2021	Malawi	Africa	2017-2017	2017	2011-2023	AS	MicroScan WalkAway_x000D__x000D_ Plus systemEiken dry plates	CLSI	CLSI	1
1055	1189	2216	7	Moderate Quality	270	Kumwenda, Kasambara et al	2021	Malawi	Africa	2017-2017	2017	2011-2023	AS	MicroScan WalkAway_x000D__x000D_ Plus systemEiken dry plates	CLSI	CLSI	1														1
1056	1190	2216	7	Moderate Quality	270	Kumwenda, Kasambara et al	2021	Malawi	Africa	2017-2017	2017	2011-2023	AS	MicroScan WalkAway_x000D__x000D_ Plus systemEiken dry plates	CLSI	CLSI	1																			1
1057	1191	2216	7	Moderate Quality	270	Kumwenda, Kasambara et al	2021	Malawi	Africa	2017-2017	2017	2011-2023	AS	MicroScan WalkAway_x000D__x000D_ Plus systemEiken dry plates	CLSI	CLSI	1
1058	1192	2216	7	Moderate Quality	270	Kumwenda, Kasambara et al	2021	Malawi	Africa	2017-2017	2017	2011-2023	AS	MicroScan WalkAway_x000D__x000D_ Plus systemEiken dry plates	CLSI	CLSI	1																					1
1059	1193	2216	7	Moderate Quality	270	Kumwenda, Kasambara et al	2021	Malawi	Africa	2017-2017	2017	2011-2023	AS	MicroScan WalkAway_x000D__x000D_ Plus systemEiken dry plates	CLSI	CLSI	1		0
1060	1194	2216	7	Moderate Quality	270	Kumwenda, Kasambara et al	2021	Malawi	Africa	2017-2017	2017	2011-2023	AS	MicroScan WalkAway_x000D__x000D_ Plus systemEiken dry plates	CLSI	CLSI	1															1
1061	1195	2216	7	Moderate Quality	270	Kumwenda, Kasambara et al	2021	Malawi	Africa	2017-2017	2017	2011-2023	AS	MicroScan WalkAway_x000D__x000D_ Plus systemEiken dry plates	CLSI	CLSI	1			1
1062	1196	2216	7	Moderate Quality	270	Kumwenda, Kasambara et al	2021	Malawi	Africa	2017-2017	2017	2011-2023	AS	MicroScan WalkAway_x000D__x000D_ Plus systemEiken dry plates	CLSI	CLSI	1										1
1063	1197	2216	7	Moderate Quality	270	Kumwenda, Kasambara et al	2021	Malawi	Africa	2017-2017	2017	2011-2023	AS	MicroScan WalkAway_x000D__x000D_ Plus systemEiken dry plates	CLSI	CLSI	1												1
1064	1198	2216	7	Moderate Quality	270	Kumwenda, Kasambara et al	2021	Malawi	Africa	2017-2017	2017	2011-2023	AS	MicroScan WalkAway_x000D__x000D_ Plus systemEiken dry plates	CLSI	CLSI	1																1
1065	1199	2216	7	Moderate Quality	270	Kumwenda, Kasambara et al	2021	Malawi	Africa	2017-2017	2017	2011-2023	AS	MicroScan WalkAway_x000D__x000D_ Plus systemEiken dry plates	EUCAST	EUCAST	1													0
1066	1200	2216	7	Moderate Quality	270	Kumwenda, Kasambara et al	2021	Malawi	Africa	2017-2017	2017	2011-2023	AS	MicroScan WalkAway_x000D__x000D_ Plus systemEiken dry plates	CLSI	CLSI	1						1
1067	1201	2216	7	Moderate Quality	270	Kumwenda, Kasambara et al	2021	Malawi	Africa	2017-2017	2017	2011-2023	AS	MicroScan WalkAway_x000D__x000D_ Plus systemEiken dry plates	CLSI	CLSI	1								1
1068	1202	2216	7	Moderate Quality	270	Kumwenda, Kasambara et al	2021	Malawi	Africa	2017-2017	2017	2011-2023	AS	MicroScan WalkAway_x000D__x000D_ Plus systemEiken dry plates	CLSI	CLSI	1									1
1069	1203	2216	7	Moderate Quality	270	Kumwenda, Kasambara et al	2021	Malawi	Africa	2017-2017	2017	2011-2023	AS	MicroScan WalkAway_x000D__x000D_ Plus systemEiken dry plates	CLSI	CLSI	1																				1
1070	1204	2216	7	Moderate Quality	270	Kumwenda, Kasambara et al	2021	Malawi	Africa	2017-2017	2017	2011-2023	AS	MicroScan WalkAway_x000D__x000D_ Plus systemEiken dry plates	CLSI	CLSI	1																						1
1071	1205	2216	7	Moderate Quality	270	Kumwenda, Kasambara et al	2021	Malawi	Africa	2017-2017	2017	2011-2023	AS	MicroScan WalkAway_x000D__x000D_ Plus systemEiken dry plates	CLSI	CLSI	1
1099	1233	2316	7	Moderate Quality	273	Lecso-Bornet and Bergogne-B‚àö¬©r‚àö¬©zin 1997	1997	France	Europe	1988-1991	1989.5	1958-2010	DM	agar dilution method	Other	CLSI	100														77
1100	1234	2316	7	Moderate Quality	273	Lecso-Bornet and Bergogne-B‚àö¬©r‚àö¬©zin 1997	1997	France	Europe	1988-1991	1989.5	1958-2010	DM	agar dilution method	Other	CLSI	100																											74
1101	1235	2316	7	Moderate Quality	273	Lecso-Bornet and Bergogne-B‚àö¬©r‚àö¬©zin 1997	1997	France	Europe	1988-1991	1989.5	1958-2010	DM	agar dilution method	Other	CLSI	100																							88
1102	1236	2334	7	Moderate Quality	274	Lee, Kang et al	2016	Korea	Asia	2005-2014	2009.5	1958-2010	AS	Vitek II automated system	CLSI	CLSI	33		3
1103	1237	2334	7	Moderate Quality	274	Lee, Kang et al	2016	Korea	Asia	2005-2014	2009.5	1958-2010	AS	Vitek II automated system	CLSI	CLSI	33															3
1104	1238	2334	7	Moderate Quality	274	Lee, Kang et al	2016	Korea	Asia	2005-2014	2009.5	1958-2010	AS	Vitek II automated system	CLSI	CLSI	21																21
1105	1239	2334	7	Moderate Quality	274	Lee, Kang et al	2016	Korea	Asia	2005-2014	2009.5	1958-2010	AS	Vitek II automated system	CLSI	CLSI	12							6
1106	1240	2338	7	Moderate Quality	275	Lee, Wang et al	2014	Taiwan	Asia	2004-2012	2008	1958-2010	DD	Disk diffiusion	CLSI	CLSI	40		9
1107	1241	2338	7	Moderate Quality	275	Lee, Wang et al	2014	Taiwan	Asia	2004-2012	2008	1958-2010	DD	Disk diffiusion	CLSI	CLSI	40															8
1108	1242	2369	7	Moderate Quality	276	Leroy, d‚Äö√Ñ√¥Escrivan et al	2005	France	Europe	1994-2001	1997.5	1958-2010	DD	Disk diffiusion	Other	CASFM	13														7
1109	1243	2369	7	Moderate Quality	276	Leroy, d‚Äö√Ñ√¥Escrivan et al	2005	France	Europe	1994-2001	1997.5	1958-2010	DD	Disk diffiusion	Other	CASFM	13																								9
1110	1244	2369	7	Moderate Quality	276	Leroy, d‚Äö√Ñ√¥Escrivan et al	2005	France	Europe	1994-2001	1997.5	1958-2010	DD	Disk diffiusion	Other	CASFM	13			4
1111	1245	2369	7	Moderate Quality	276	Leroy, d‚Äö√Ñ√¥Escrivan et al	2005	France	Europe	1994-2001	1997.5	1958-2010	DD	Disk diffiusion	Other	CASFM	13												13
1112	1246	2369	7	Moderate Quality	276	Leroy, d‚Äö√Ñ√¥Escrivan et al	2005	France	Europe	1994-2001	1997.5	1958-2010	DD	Disk diffiusion	Other	CASFM	13								10
1113	1247	2369	7	Moderate Quality	276	Leroy, d‚Äö√Ñ√¥Escrivan et al	2005	France	Europe	1994-2001	1997.5	1958-2010	DD	Disk diffiusion	Other	CASFM	13																						13
1136	1270	2418	7	Moderate Quality	280	Liaw, Teng et al	2002	Taiwan	Asia	1998-1999	1998.5	1958-2010	DM	agar dilution methods	Other	CLSI	102														57
1136	1270	2418	7	Moderate Quality	280	Liaw, Teng et al	2002	Taiwan	Asia	1998-1999	1998.5	1958-2010	DD	DD	Other	CLSI	32														18
1137	1271	2418	7	Moderate Quality	280	Liaw, Teng et al	2002	Taiwan	Asia	1998-1999	1998.5	1958-2010	DM	agar dilution methods	Other	CLSI	102		17
1137	1271	2418	7	Moderate Quality	280	Liaw, Teng et al	2002	Taiwan	Asia	1998-1999	1998.5	1958-2010	DD	DD	Other	CLSI	32		6
1138	1272	2418	7	Moderate Quality	280	Liaw, Teng et al	2002	Taiwan	Asia	1998-1999	1998.5	1958-2010	DM	agar dilution methods	Other	CLSI	102			25
1138	1272	2418	7	Moderate Quality	280	Liaw, Teng et al	2002	Taiwan	Asia	1998-1999	1998.5	1958-2010	DD	DD	Other	CLSI	32			8
1139	1273	2418	7	Moderate Quality	280	Liaw, Teng et al	2002	Taiwan	Asia	1998-1999	1998.5	1958-2010	DM	agar dilution methods	Other	CLSI	102								40
1139	1273	2418	7	Moderate Quality	280	Liaw, Teng et al	2002	Taiwan	Asia	1998-1999	1998.5	1958-2010	DD	DD	Other	CLSI	32								11
1140	1274	2418	7	Moderate Quality	280	Liaw, Teng et al	2002	Taiwan	Asia	1998-1999	1998.5	1958-2010	DM	agar dilution methods	Other	CLSI	102							8
1140	1274	2418	7	Moderate Quality	280	Liaw, Teng et al	2002	Taiwan	Asia	1998-1999	1998.5	1958-2010	DD	DD	Other	CLSI	32							2
1156	1290	2453	7	Moderate Quality	283	Liu and Tong	2019	China	Asia	2018-2018	2018	2011-2023	DD	Kirby-Bauer paperagar diffusion	CLSI	CLSI	25		2
1157	1291	2453	7	Moderate Quality	283	Liu and Tong	2019	China	Asia	2018-2018	2018	2011-2023	DD	Kirby-Bauer paperagar diffusion	CLSI	CLSI	25															0
1158	1292	2453	7	Moderate Quality	283	Liu and Tong	2019	China	Asia	2018-2018	2018	2011-2023	DD	Kirby-Bauer paperagar diffusion	CLSI	CLSI	25												25
1159	1293	2453	7	Moderate Quality	283	Liu and Tong	2019	China	Asia	2018-2018	2018	2011-2023	DD	Kirby-Bauer paperagar diffusion	CLSI	CLSI	25																0
1160	1294	2453	7	Moderate Quality	283	Liu and Tong	2019	China	Asia	2018-2018	2018	2011-2023	DD	Kirby-Bauer paperagar diffusion	CLSI	CLSI	11														11
1161	1295	2453	7	Moderate Quality	283	Liu and Tong	2019	China	Asia	2018-2018	2018	2011-2023	DD	Kirby-Bauer paperagar diffusion	CLSI	CLSI	11						0
1162	1296	2453	7	Moderate Quality	283	Liu and Tong	2019	China	Asia	2018-2018	2018	2011-2023	DD	Kirby-Bauer paperagar diffusion	CLSI	CLSI	11							2
1163	1297	2461	7	Moderate Quality	284	Liu, Wang et al	2016	Taiwan	Asia	2008-2013	2010.5	2011-2023	DM	agar dilution method	CLSI	CLSI	50								46
1164	1298	2461	7	Moderate Quality	284	Liu, Wang et al	2016	Taiwan	Asia	2008-2013	2010.5	2011-2023	DM	agar dilution method	CLSI	CLSI	50									45
1165	1299	2461	7	Moderate Quality	284	Liu, Wang et al	2016	Taiwan	Asia	2008-2013	2010.5	2011-2023	DM	agar dilution method	CLSI	CLSI	50																														47
1166	1300	2470	7	Moderate Quality	287	Liu, Chen et al	2012	Asia-Pacific Region	Asia	2003-2010	2006.5	1958-2010	DD	broth microdilution	CLSI	CLSI	204														143
1167	1301	2470	7	Moderate Quality	287	Liu, Chen et al	2012	Asia-Pacific Region	Asia	2003-2010	2006.5	1958-2010	DD	broth microdilution	CLSI	CLSI	204															54
1168	1302	2480	7	Moderate Quality	291	Livermore, Mushtaq et al	2014	United Kingdom	Europe	2008-2012	2010	2011-2023	DM	agar dilution	CLSI	CLSI	40
1169	1303	2480	7	Moderate Quality	291	Livermore, Mushtaq et al	2014	United Kingdom	Europe	2008-2012	2010	2011-2023	DM	agar dilution	CLSI	CLSI	40	39
1170	1304	2480	7	Moderate Quality	291	Livermore, Mushtaq et al	2014	United Kingdom	Europe	2008-2012	2010	2011-2023	DM	agar dilution	CLSI	CLSI	40		10
1171	1305	2480	7	Moderate Quality	291	Livermore, Mushtaq et al	2014	United Kingdom	Europe	2008-2012	2010	2011-2023	DM	agar dilution	CLSI	CLSI	40																									3
1172	1306	2480	7	Moderate Quality	291	Livermore, Mushtaq et al	2014	United Kingdom	Europe	2008-2012	2010	2011-2023	DM	agar dilution	CLSI	CLSI	40												40
1173	1307	2480	7	Moderate Quality	291	Livermore, Mushtaq et al	2014	United Kingdom	Europe	2008-2012	2010	2011-2023	DM	agar dilution	CLSI	CLSI	40																	15
1174	1308	2480	7	Moderate Quality	291	Livermore, Mushtaq et al	2014	United Kingdom	Europe	2008-2012	2010	2011-2023	DM	agar dilution	CLSI	CLSI	40							27
1175	1309	2480	7	Moderate Quality	291	Livermore, Mushtaq et al	2014	United Kingdom	Europe	2008-2012	2010	2011-2023	DM	agar dilution	CLSI	CLSI	40																						37
1180	386	2558	7	Moderate Quality	84	Magni, Giordano et al	2007	Italy	Europe	2000-2000	2002	1958-2010	DD	Disc diffusion assay	Other	CLSI	53			18						35					23								30								40
1181	387	2558	7	Moderate Quality	84	Magni, Giordano et al	2007	Italy	Europe	2001-2001	2002	1958-2010	DD	Disc diffusion assay	Other	CLSI	74			33						53					36								36								54
1182	388	2558	7	Moderate Quality	84	Magni, Giordano et al	2007	Italy	Europe	2002-2002	2002	1958-2010	DD	Disc diffusion assay	Other	CLSI	77			35						55					38								45								60
1183	389	2558	7	Moderate Quality	84	Magni, Giordano et al	2007	Italy	Europe	2003-2003	2002	1958-2010	DD	Disc diffusion assay	Other	CLSI	94			52						66					50								62								70
1184	390	2558	7	Moderate Quality	84	Magni, Giordano et al	2007	Italy	Europe	2004-2004	2002	1958-2010	DD	Disc diffusion assay	Other	CLSI	93			56						73					49								50								73
1230	278	2712	7	Moderate Quality	64	Memish, Shibl et al	2012	Saudi Arabia	Asia	2009-2009	2009	1958-2010	DD	Disc diffusion_x000D__x000D_ method	CLSI	CLSI	73														43
1231	279	2712	7	Moderate Quality	64	Memish, Shibl et al	2012	Saudi Arabia	Asia	2009-2009	2009	1958-2010	DD	Disc diffusion_x000D__x000D_ method	CLSI	CLSI	73		15
1232	280	2712	7	Moderate Quality	64	Memish, Shibl et al	2012	Saudi Arabia	Asia	2009-2009	2009	1958-2010	DD	Disc diffusion_x000D__x000D_ method	CLSI	CLSI	95			31
1233	281	2712	7	Moderate Quality	64	Memish, Shibl et al	2012	Saudi Arabia	Asia	2009-2009	2009	1958-2010	DD	Disc diffusion_x000D__x000D_ method	CLSI	CLSI	150												124
1234	282	2712	7	Moderate Quality	64	Memish, Shibl et al	2012	Saudi Arabia	Asia	2009-2009	2009	1958-2010	DD	Disc diffusion_x000D__x000D_ method	CLSI	CLSI	54					46
1235	283	2712	7	Moderate Quality	64	Memish, Shibl et al	2012	Saudi Arabia	Asia	2009-2009	2009	1958-2010	DD	Disc diffusion_x000D__x000D_ method	CLSI	CLSI	29													2
1236	284	2712	7	Moderate Quality	64	Memish, Shibl et al	2012	Saudi Arabia	Asia	2009-2009	2009	1958-2010	DD	Disc diffusion_x000D__x000D_ method	CLSI	CLSI	143						65
1237	285	2712	7	Moderate Quality	64	Memish, Shibl et al	2012	Saudi Arabia	Asia	2009-2009	2009	1958-2010	DD	Disc diffusion_x000D__x000D_ method	CLSI	CLSI	155								103
1238	286	2712	7	Moderate Quality	64	Memish, Shibl et al	2012	Saudi Arabia	Asia	2009-2009	2009	1958-2010	DD	Disc diffusion_x000D__x000D_ method	CLSI	CLSI	149									108
1239	287	2712	7	Moderate Quality	64	Memish, Shibl et al	2012	Saudi Arabia	Asia	2009-2009	2009	1958-2010	DD	Disc diffusion_x000D__x000D_ method	CLSI	CLSI	73																					70
1240	288	2714	7	Moderate Quality	65	Mendes, Paez et al	2020	France	Europe	2009-2010	2009.5	1958-2010	DM	Microdilution method	CLSI	CLSI	106														84
1241	289	2714	7	Moderate Quality	65	Mendes, Paez et al	2020	France	Europe	2009-2010	2009.5	1958-2010	DM	Microdilution method	CLSI	CLSI	106		23
1242	290	2714	7	Moderate Quality	65	Mendes, Paez et al	2020	France	Europe	2009-2010	2009.5	1958-2010	DM	Microdilution method	CLSI	CLSI	106															19
1243	291	2714	7	Moderate Quality	65	Mendes, Paez et al	2020	France	Europe	2009-2010	2009.5	1958-2010	DM	Microdilution method	CLSI	CLSI	106			91
1244	292	2714	7	Moderate Quality	65	Mendes, Paez et al	2020	France	Europe	2009-2010	2009.5	1958-2010	DM	Microdilution method	CLSI	CLSI	106																1
1245	293	2714	7	Moderate Quality	65	Mendes, Paez et al	2020	France	Europe	2009-2010	2009.5	1958-2010	DM	Microdilution method	CLSI	CLSI	106																	9
1246	294	2714	7	Moderate Quality	65	Mendes, Paez et al	2020	France	Europe	2009-2010	2009.5	1958-2010	DM	Microdilution method	CLSI	CLSI	106						73
1247	295	2714	7	Moderate Quality	65	Mendes, Paez et al	2020	France	Europe	2009-2010	2009.5	1958-2010	DM	Microdilution method	CLSI	CLSI	106							77
1257	305	2780	7	Moderate Quality	67	Mohagheghzadeh, Hashemizadeh et al	2020	Iran	Asia	2019-2019	2019	2011-2023	DM	Brothmicrodilution method	CLSI	CLSI	109														12
1258	306	2780	7	Moderate Quality	67	Mohagheghzadeh, Hashemizadeh et al	2020	Iran	Asia	2019-2019	2019	2011-2023	DD	Disc diffusionmethod	CLSI	CLSI	109		59
1259	307	2780	7	Moderate Quality	67	Mohagheghzadeh, Hashemizadeh et al	2020	Iran	Asia	2019-2019	2019	2011-2023	DD	Disc diffusionmethod	CLSI	CLSI	109															0
1260	308	2780	7	Moderate Quality	67	Mohagheghzadeh, Hashemizadeh et al	2020	Iran	Asia	2019-2019	2019	2011-2023	DD	Disc diffusionmethod	CLSI	CLSI	109																3
1268	323	2825	7	Moderate Quality	70	Morrison Jr, Hoffmann et al	1986	United States	North America	1981-1984	1982.5	1958-2010	DD	Disk method	Other	CLSI	99
1269	324	2825	7	Moderate Quality	70	Morrison Jr, Hoffmann et al	1986	United States	North America	1981-1984	1982.5	1958-2010	DD	Disk method	Other	CLSI	99														95
1270	325	2825	7	Moderate Quality	70	Morrison Jr, Hoffmann et al	1986	United States	North America	1981-1984	1982.5	1958-2010	DD	Disk method	Other	CLSI	99																			95
1271	326	2825	7	Moderate Quality	70	Morrison Jr, Hoffmann et al	1986	United States	North America	1981-1984	1982.5	1958-2010	DD	Disk method	Other	CLSI	99
1272	327	2825	7	Moderate Quality	70	Morrison Jr, Hoffmann et al	1986	United States	North America	1981-1984	1982.5	1958-2010	DD	Disk method	Other	CLSI	99																															95
1273	328	2825	7	Moderate Quality	70	Morrison Jr, Hoffmann et al	1986	United States	North America	1981-1984	1982.5	1958-2010	DD	Disk method	Other	CLSI	99
1274	329	2825	7	Moderate Quality	70	Morrison Jr, Hoffmann et al	1986	United States	North America	1981-1984	1982.5	1958-2010	DD	Disk method	Other	CLSI	99		0
1275	330	2825	7	Moderate Quality	70	Morrison Jr, Hoffmann et al	1986	United States	North America	1981-1984	1982.5	1958-2010	DD	Disk method	Other	CLSI	99								59
1276	331	2825	7	Moderate Quality	70	Morrison Jr, Hoffmann et al	1986	United States	North America	1981-1984	1982.5	1958-2010	DD	Disk method	Other	CLSI	99									59
1277	332	2825	7	Moderate Quality	70	Morrison Jr, Hoffmann et al	1986	United States	North America	1981-1984	1982.5	1958-2010	DD	Disk method	Other	CLSI	99																														59
1278	333	2825	7	Moderate Quality	70	Morrison Jr, Hoffmann et al	1986	United States	North America	1981-1984	1982.5	1958-2010	DD	Disk method	Other	CLSI	99																											75
1279	334	2825	7	Moderate Quality	70	Morrison Jr, Hoffmann et al	1986	United States	North America	1981-1984	1982.5	1958-2010	DD	Disk method	Other	CLSI	99
1280	335	2825	7	Moderate Quality	70	Morrison Jr, Hoffmann et al	1986	United States	North America	1981-1984	1982.5	1958-2010	DD	Disk method	Other	CLSI	99																							75
1286	341	2829	7	Moderate Quality	72	Morsi, Sharaf et al	2016	Egypt	Africa	2013-2016	2015.5	2011-2023	DD	Disc diffusionmethod	CLSI	CLSI	32														12
1287	342	2829	7	Moderate Quality	72	Morsi, Sharaf et al	2016	Egypt	Africa	2013-2016	2015.5	2011-2023	DD,DM	Disc diffusion_x000D__x000D_ method,E test	CLSI	CLSI	32		12
1288	343	2829	7	Moderate Quality	72	Morsi, Sharaf et al	2016	Egypt	Africa	2013-2016	2015.5	2011-2023	DD	Disc diffusionmethod	CLSI	CLSI	32															6
1289	344	2829	7	Moderate Quality	72	Morsi, Sharaf et al	2016	Egypt	Africa	2013-2016	2015.5	2011-2023	DD	Disc diffusionmethod	CLSI	CLSI	32			17
1290	345	2829	7	Moderate Quality	72	Morsi, Sharaf et al	2016	Egypt	Africa	2013-2016	2015.5	2011-2023	DD	Disc diffusionmethod	CLSI	CLSI	32												0
1291	346	2829	7	Moderate Quality	72	Morsi, Sharaf et al	2016	Egypt	Africa	2013-2016	2015.5	2011-2023	DD	Disc diffusionmethod	CLSI	CLSI	32																	32
1292	347	2829	7	Moderate Quality	72	Morsi, Sharaf et al	2016	Egypt	Africa	2013-2016	2015.5	2011-2023	DD	Disc diffusionmethod	CLSI	CLSI	32													5
1293	348	2829	7	Moderate Quality	72	Morsi, Sharaf et al	2016	Egypt	Africa	2013-2016	2015.5	2011-2023	DD	Disc diffusionmethod	CLSI	CLSI	32								19
1294	349	2829	7	Moderate Quality	72	Morsi, Sharaf et al	2016	Egypt	Africa	2013-2016	2015.5	2011-2023	DD	Disc diffusionmethod	CLSI	CLSI	32									19
1295	350	2829	7	Moderate Quality	72	Morsi, Sharaf et al	2016	Egypt	Africa	2013-2016	2015.5	2011-2023	DD	Disc diffusionmethod	CLSI	CLSI	32							12
1296	351	2829	7	Moderate Quality	72	Morsi, Sharaf et al	2016	Egypt	Africa	2013-2016	2015.5	2011-2023	DD	Disc diffusionmethod	CLSI	CLSI	32																						15
1300	355	2869	7	Moderate Quality	74	Mutlu, Y∆í¬±lmaz et al	2011	Turkey	Europe	2003-2008	2005.5	1958-2010	AS	Phoenix GN Combo Panels	CLSI	CLSI	23		3
1301	356	2869	7	Moderate Quality	74	Mutlu, Y∆í¬±lmaz et al	2011	Turkey	Europe	2003-2008	2005.5	1958-2010	AS	Phoenix GN Combo Panels	CLSI	CLSI	23															6
1302	357	2869	7	Moderate Quality	74	Mutlu, Y∆í¬±lmaz et al	2011	Turkey	Europe	2003-2008	2005.5	1958-2010	AS	Phoenix GN Combo Panels	CLSI	CLSI	23						9
1303	358	2875	7	Moderate Quality	75	Naas, Lina et al	2021	France	Europe	2014-2018	2016	2011-2023	DM	Broth_x000D__x000D_ microdilution method	EUCAST	EUCAST	103																													0
1304	359	2875	7	Moderate Quality	75	Naas, Lina et al	2021	France	Europe	2014-2018	2016	2011-2023	DM	Broth_x000D__x000D_ microdilution method	Other	ISO	103										98
1305	360	2875	7	Moderate Quality	75	Naas, Lina et al	2021	France	Europe	2014-2018	2016	2011-2023	DM	Broth_x000D__x000D_ microdilution method	Other	ISO	103													28
1306	361	2875	7	Moderate Quality	75	Naas, Lina et al	2021	France	Europe	2014-2018	2016	2011-2023	DM	Broth_x000D__x000D_ microdilution method	Other	ISO	103																												59
1307	362	2875	7	Moderate Quality	75	Naas, Lina et al	2021	France	Europe	2014-2018	2016	2011-2023	DM	Broth_x000D__x000D_ microdilution method	Other	ISO	103
1315	370	2889	7	Moderate Quality	78	Nair, Sasi et al	2022	Qatar	Asia	2016-2017	2017	2011-2023	AS	BD Phoenix‚Äö√ë¬¢ automated	EUCAST	EUCAST	317		7
1316	371	2889	7	Moderate Quality	78	Nair, Sasi et al	2022	Qatar	Asia	2016-2017	2019.5	2011-2023	DM	Broth micro dilution	CLSI	CLSI	317														167
1317	372	2889	7	Moderate Quality	78	Nair, Sasi et al	2022	Qatar	Asia	2016-2017	2019.5	2011-2023	AS	BD Phoenix‚Äö√ë¬¢ automated	CLSI	CLSI	317															39
1318	373	2889	7	Moderate Quality	78	Nair, Sasi et al	2022	Qatar	Asia	2016-2017	2019.5	2011-2023	AS	BD Phoenix‚Äö√ë¬¢ automated	CLSI	CLSI	317			177
1319	374	2889	7	Moderate Quality	78	Nair, Sasi et al	2022	Qatar	Asia	2016-2017	2019.5	2011-2023	AS	BD Phoenix‚Äö√ë¬¢ automated	CLSI	CLSI	317																	166
1320	375	2889	7	Moderate Quality	78	Nair, Sasi et al	2022	Qatar	Asia	2016-2017	2019.5	2011-2023	AS	BD Phoenix‚Äö√ë¬¢ automated	CLSI	CLSI	317													31
1321	376	2889	7	Moderate Quality	78	Nair, Sasi et al	2022	Qatar	Asia	2016-2017	2019.5	2011-2023	AS	BD Phoenix‚Äö√ë¬¢ automated	CLSI	CLSI	37
1322	1694	2894	7	Moderate Quality	383	Nakamura, Oota et al	2021	Multi-Country	Multi Continent				DM	broth microdilution	CLSI-EUCAST	CLSI-EUCAST	217		2
1323	1695	2894	7	Moderate Quality	383	Nakamura, Oota et al	2021	Multi-Country	Multi Continent				DM	broth microdilution	CLSI	CLSI	217																0
1324	1696	2894	7	Moderate Quality	383	Nakamura, Oota et al	2021	Multi-Country	Multi Continent				DM	broth microdilution	EUCAST	EUCAST	217																	57
1325	377	2916	7	Moderate Quality	79	Nayyar, Thakur et al	2017	India	Asia	2015-2016	2015.5	2011-2023	AS	Vitek_x000D__x000D_ 2C system	CLSI	CLSI	23		2
1326	378	2916	7	Moderate Quality	79	Nayyar, Thakur et al	2017	India	Asia	2015-2016	2015.5	2011-2023	AS	Vitek_x000D__x000D_ 2C system	CLSI	CLSI	23															0
1332	384	2977	7	Moderate Quality	83	Nys, Cherabuddi et al	2019	United States	North America	2012-2016	2014	2011-2023	DM,AS	Vitek-2 system or Etest	CLSI	CLSI	76		0
1333	385	2977	7	Moderate Quality	83	Nys, Cherabuddi et al	2019	United States	North America	2012-2016	2014	2011-2023	DM,AS	Vitek-2 system or Etest	CLSI	CLSI	76															7
1337	1313	3017	7	Moderate Quality	293	‚àö√±nc‚àö¬∫l, ‚àö√±ks‚àö¬∫z et al	2014	Turkey	Europe	2001-2012	2006.5	1958-2010	DD	Kirby-Bauer disk diffusion method	CLSI	CLSI	1																			1
1338	1314	3017	7	Moderate Quality	293	‚àö√±nc‚àö¬∫l, ‚àö√±ks‚àö¬∫z et al	2014	Turkey	Europe	2001-2012	2006.5	1958-2010	DD	Kirby-Bauer disk diffusion method	CLSI	CLSI	1																								1
1339	1315	3017	7	Moderate Quality	293	‚àö√±nc‚àö¬∫l, ‚àö√±ks‚àö¬∫z et al	2014	Turkey	Europe	2001-2012	2006.5	1958-2010	DD	Kirby-Bauer disk diffusion method	CLSI	CLSI	1			0
1340	1316	3017	7	Moderate Quality	293	‚àö√±nc‚àö¬∫l, ‚àö√±ks‚àö¬∫z et al	2014	Turkey	Europe	2001-2012	2006.5	1958-2010	DD	Kirby-Bauer disk diffusion method	CLSI	CLSI	1										1
1341	1317	3017	7	Moderate Quality	293	‚àö√±nc‚àö¬∫l, ‚àö√±ks‚àö¬∫z et al	2014	Turkey	Europe	2001-2012	2006.5	1958-2010	DD	Kirby-Bauer disk diffusion method	CLSI	CLSI	1								1
1342	1318	3017	7	Moderate Quality	293	‚àö√±nc‚àö¬∫l, ‚àö√±ks‚àö¬∫z et al	2014	Turkey	Europe	2001-2012	2006.5	1958-2010	DD	Kirby-Bauer disk diffusion method	CLSI	CLSI	1
1343	1319	3017	7	Moderate Quality	293	‚àö√±nc‚àö¬∫l, ‚àö√±ks‚àö¬∫z et al	2014	Turkey	Europe	2001-2012	2006.5	1958-2010	DD	Kirby-Bauer disk diffusion method	CLSI	CLSI	1																						1
1344	1320	3017	7	Moderate Quality	293	‚àö√±nc‚àö¬∫l, ‚àö√±ks‚àö¬∫z et al	2014	Turkey	Europe	2001-2012	2006.5	1958-2010	DD	Kirby-Bauer disk diffusion method	CLSI	CLSI	1
1345	1321	3029	7	Moderate Quality	295	Osawa, Shigemura et al	2018	Japan	Asia	2010-2017	2013.5	2011-2023	AS	WalkAwayMALDI Biotyper	CLSI	CLSI	70														40
1346	1322	3029	7	Moderate Quality	295	Osawa, Shigemura et al	2018	Japan	Asia	2010-2017	2013.5	2011-2023	AS	WalkAwayMALDI Biotyper	CLSI	CLSI	70		1
1347	1323	3029	7	Moderate Quality	295	Osawa, Shigemura et al	2018	Japan	Asia	2010-2017	2013.5	2011-2023	AS	WalkAwayMALDI Biotyper	CLSI	CLSI	70															16
1348	1324	3029	7	Moderate Quality	295	Osawa, Shigemura et al	2018	Japan	Asia	2010-2017	2013.5	2011-2023	AS	WalkAwayMALDI Biotyper	CLSI	CLSI	70																0
1358	1334	3077	7	Moderate Quality	298	Pankey and Ashcraft	2010	United States	North America	2007-2009	2008	1958-2010	DM	Etest	CLSI	CLSI	30														19
1359	1335	3077	7	Moderate Quality	298	Pankey and Ashcraft	2010	United States	North America	2007-2009	2008	1958-2010	DM	Etest	CLSI	CLSI	30		0
1360	1336	3077	7	Moderate Quality	298	Pankey and Ashcraft	2010	United States	North America	2007-2009	2008	1958-2010	DM	Etest	CLSI	CLSI	30															3
1361	1337	3077	7	Moderate Quality	298	Pankey and Ashcraft	2010	United States	North America	2007-2009	2008	1958-2010	DM	Etest	CLSI	CLSI	30										2
1362	1338	3077	7	Moderate Quality	298	Pankey and Ashcraft	2010	United States	North America	2007-2009	2008	1958-2010	DM	Etest	CLSI	CLSI	30																1
1363	1339	3077	7	Moderate Quality	298	Pankey and Ashcraft	2010	United States	North America	2007-2009	2008	1958-2010	DM	Etest	CLSI	CLSI	30						25
1364	1340	3077	7	Moderate Quality	298	Pankey and Ashcraft	2010	United States	North America	2007-2009	2008	1958-2010	DM	Etest	CLSI	CLSI	30							20
1365	1341	3081	7	Moderate Quality	299	Paopradit, Srinitiwarawong et al	2017	Thailand	Asia	2014-2015	2016	2011-2023	DD	disk diffusion	CLSI	CLSI	64														24
1366	1342	3081	7	Moderate Quality	299	Paopradit, Srinitiwarawong et al	2017	Thailand	Asia	2014-2015	2016	2011-2023	DD	disk diffusion	CLSI	CLSI	64		4
1367	1343	3081	7	Moderate Quality	299	Paopradit, Srinitiwarawong et al	2017	Thailand	Asia	2014-2015	2016	2011-2023	DD	disk diffusion	CLSI	CLSI	64			18
1368	1344	3081	7	Moderate Quality	299	Paopradit, Srinitiwarawong et al	2017	Thailand	Asia	2014-2015	2016	2011-2023	DD	disk diffusion	CLSI	CLSI	64																										2
1369	1345	3081	7	Moderate Quality	299	Paopradit, Srinitiwarawong et al	2017	Thailand	Asia	2014-2015	2016	2011-2023	DD	disk diffusion	CLSI	CLSI	64													51
1370	1346	3081	7	Moderate Quality	299	Paopradit, Srinitiwarawong et al	2017	Thailand	Asia	2014-2015	2016	2011-2023	DD	disk diffusion	CLSI	CLSI	64						24
1371	1347	3081	7	Moderate Quality	299	Paopradit, Srinitiwarawong et al	2017	Thailand	Asia	2014-2015	2016	2011-2023	DD	disk diffusion	CLSI	CLSI	64								39
1372	1348	3081	7	Moderate Quality	299	Paopradit, Srinitiwarawong et al	2017	Thailand	Asia	2014-2015	2016	2011-2023	DD	disk diffusion	CLSI	CLSI	64									42
1373	1349	3081	7	Moderate Quality	299	Paopradit, Srinitiwarawong et al	2017	Thailand	Asia	2014-2015	2016	2011-2023	DD	disk diffusion	CLSI	CLSI	64																						43
1374	1350	3084	7	Moderate Quality	300	Papadimitriou-Olivgeris, Kolonitsiou et al	2022	Greece	Europe	2014-2017	2015.5	2011-2023	DM	E-test	CLSI	CLSI	62		2
1375	1351	3084	7	Moderate Quality	300	Papadimitriou-Olivgeris, Kolonitsiou et al	2022	Greece	Europe	2014-2017	2015.5	2011-2023	DD	disk diffusion	CLSI	CLSI	62															3
1380	1356	3093	7	Moderate Quality	303	Park, Lim et al	2021	Korea	Asia	2015-2020	2017.5	2011-2023	AS	Vitek 2 g Negative Susceptibility cards	Other	CLSI	16														3
1381	1357	3093	7	Moderate Quality	303	Park, Lim et al	2021	Korea	Asia	2015-2020	2017.5	2011-2023	AS	Vitek 2 g Negative Susceptibility cards	Other	CLSI	16
1382	1358	3093	7	Moderate Quality	303	Park, Lim et al	2021	Korea	Asia	2015-2020	2017.5	2011-2023	AS	Vitek 2 g Negative Susceptibility cards	Other	CLSI	16
1383	1359	3093	7	Moderate Quality	303	Park, Lim et al	2021	Korea	Asia	2015-2020	2017.5	2011-2023	AS	Vitek 2 g Negative Susceptibility cards	Other	CLSI	16			1
1384	1360	3093	7	Moderate Quality	303	Park, Lim et al	2021	Korea	Asia	2015-2020	2017.5	2011-2023	AS	Vitek 2 g Negative Susceptibility cards	Other	CLSI	16																									1
1385	1361	3093	7	Moderate Quality	303	Park, Lim et al	2021	Korea	Asia	2015-2020	2017.5	2011-2023	AS	Vitek 2 g Negative Susceptibility cards	Other	CLSI	16												11
1386	1362	3093	7	Moderate Quality	303	Park, Lim et al	2021	Korea	Asia	2015-2020	2017.5	2011-2023	AS	Vitek 2 g Negative Susceptibility cards	Other	CLSI	16								3
1387	1363	3093	7	Moderate Quality	303	Park, Lim et al	2021	Korea	Asia	2015-2020	2017.5	2011-2023	AS	Vitek 2 g Negative Susceptibility cards	Other	CLSI	16									3
1388	1364	3093	7	Moderate Quality	303	Park, Lim et al	2021	Korea	Asia	2015-2020	2017.5	2011-2023	AS	Vitek 2 g Negative Susceptibility cards	Other	CLSI	16																														2
1389	1365	3130	7	Moderate Quality	307	Patterson, Mende et al	2020	Germany	Europe	2009-2014	2011.5	2011-2023	AS	BD Phoenix‚Äö√ë¬¢ BD Emerge‚Äö√ë¬¢ (NMIC 300)_x000D__x000D_ Panels	CLSI	CLSI	71														41
1390	1366	3130	7	Moderate Quality	307	Patterson, Mende et al	2020	Germany	Europe	2009-2014	2011.5	2011-2023	AS	BD Phoenix‚Äö√ë¬¢ BD Emerge‚Äö√ë¬¢ (NMIC 300)_x000D__x000D_ Panels	CLSI	CLSI	71		1
1391	1367	3130	7	Moderate Quality	307	Patterson, Mende et al	2020	Germany	Europe	2009-2014	2011.5	2011-2023	AS	BD Phoenix‚Äö√ë¬¢ BD Emerge‚Äö√ë¬¢ (NMIC 300)_x000D__x000D_ Panels	CLSI	CLSI	71															12
1392	1368	3130	7	Moderate Quality	307	Patterson, Mende et al	2020	Germany	Europe	2009-2014	2011.5	2011-2023	AS	BD Phoenix‚Äö√ë¬¢ BD Emerge‚Äö√ë¬¢ (NMIC 300)_x000D__x000D_ Panels	CLSI	CLSI	71			61
1393	1369	3130	7	Moderate Quality	307	Patterson, Mende et al	2020	Germany	Europe	2009-2014	2011.5	2011-2023	AS	BD Phoenix‚Äö√ë¬¢ BD Emerge‚Äö√ë¬¢ (NMIC 300)_x000D__x000D_ Panels	CLSI	CLSI	71																									2
1394	1370	3130	7	Moderate Quality	307	Patterson, Mende et al	2020	Germany	Europe	2009-2014	2011.5	2011-2023	AS	BD Phoenix‚Äö√ë¬¢ BD Emerge‚Äö√ë¬¢ (NMIC 300)_x000D__x000D_ Panels	CLSI	CLSI	71																0
1395	1371	3130	7	Moderate Quality	307	Patterson, Mende et al	2020	Germany	Europe	2009-2014	2011.5	2011-2023	AS	BD Phoenix‚Äö√ë¬¢ BD Emerge‚Äö√ë¬¢ (NMIC 300)_x000D__x000D_ Panels	CLSI	CLSI	71																	9
1396	1372	3130	7	Moderate Quality	307	Patterson, Mende et al	2020	Germany	Europe	2009-2014	2011.5	2011-2023	AS	BD Phoenix‚Äö√ë¬¢ BD Emerge‚Äö√ë¬¢ (NMIC 300)_x000D__x000D_ Panels	CLSI	CLSI	71							23
1397	1373	3130	7	Moderate Quality	307	Patterson, Mende et al	2020	Germany	Europe	2009-2014	2011.5	2011-2023	AS	BD Phoenix‚Äö√ë¬¢ BD Emerge‚Äö√ë¬¢ (NMIC 300)_x000D__x000D_ Panels	CLSI	CLSI	26														25
1398	1374	3130	7	Moderate Quality	307	Patterson, Mende et al	2020	Germany	Europe	2009-2014	2011.5	2011-2023	AS	BD Phoenix‚Äö√ë¬¢ BD Emerge‚Äö√ë¬¢ (NMIC 300)_x000D__x000D_ Panels	CLSI	CLSI	26		5
1399	1375	3130	7	Moderate Quality	307	Patterson, Mende et al	2020	Germany	Europe	2009-2014	2011.5	2011-2023	AS	BD Phoenix‚Äö√ë¬¢ BD Emerge‚Äö√ë¬¢ (NMIC 300)_x000D__x000D_ Panels	CLSI	CLSI	26															18
1400	1376	3130	7	Moderate Quality	307	Patterson, Mende et al	2020	Germany	Europe	2009-2014	2011.5	2011-2023	AS	BD Phoenix‚Äö√ë¬¢ BD Emerge‚Äö√ë¬¢ (NMIC 300)_x000D__x000D_ Panels	CLSI	CLSI	26			24
1401	1377	3130	7	Moderate Quality	307	Patterson, Mende et al	2020	Germany	Europe	2009-2014	2011.5	2011-2023	AS	BD Phoenix‚Äö√ë¬¢ BD Emerge‚Äö√ë¬¢ (NMIC 300)_x000D__x000D_ Panels	CLSI	CLSI	26																									3
1402	1378	3130	7	Moderate Quality	307	Patterson, Mende et al	2020	Germany	Europe	2009-2014	2011.5	2011-2023	AS	BD Phoenix‚Äö√ë¬¢ BD Emerge‚Äö√ë¬¢ (NMIC 300)_x000D__x000D_ Panels	CLSI	CLSI	26																0
1403	1379	3130	7	Moderate Quality	307	Patterson, Mende et al	2020	Germany	Europe	2009-2014	2011.5	2011-2023	AS	BD Phoenix‚Äö√ë¬¢ BD Emerge‚Äö√ë¬¢ (NMIC 300)_x000D__x000D_ Panels	CLSI	CLSI	26																	20
1404	1380	3130	7	Moderate Quality	307	Patterson, Mende et al	2020	Germany	Europe	2009-2014	2011.5	2011-2023	AS	BD Phoenix‚Äö√ë¬¢ BD Emerge‚Äö√ë¬¢ (NMIC 300)_x000D__x000D_ Panels	CLSI	CLSI	26							18
1410	1386	3249	7	Moderate Quality	312	Pompilio, Savini et al	2020	Italy	Europe	2017-2018	2017.5	2011-2023	DD	disc diffusion	CLSI	CLSI	85
1411	1387	3249	7	Moderate Quality	312	Pompilio, Savini et al	2020	Italy	Europe	2017-2018	2017.5	2011-2023	DD	disc diffusion	CLSI	CLSI	85
1412	1388	3249	7	Moderate Quality	312	Pompilio, Savini et al	2020	Italy	Europe	2017-2018	2017.5	2011-2023	DD	disc diffusion	CLSI	CLSI	85		16
1413	1389	3249	7	Moderate Quality	312	Pompilio, Savini et al	2020	Italy	Europe	2017-2018	2017.5	2011-2023	DD	disc diffusion	CLSI	CLSI	85															23
1414	1390	3249	7	Moderate Quality	312	Pompilio, Savini et al	2020	Italy	Europe	2017-2018	2017.5	2011-2023	DD	disc diffusion	CLSI	CLSI	85			70
1415	1391	3249	7	Moderate Quality	312	Pompilio, Savini et al	2020	Italy	Europe	2017-2018	2017.5	2011-2023	DD	disc diffusion	CLSI	CLSI	85										72
1416	1392	3249	7	Moderate Quality	312	Pompilio, Savini et al	2020	Italy	Europe	2017-2018	2017.5	2011-2023	DM	broth microdilution	CLSI	CLSI	85						42
1417	1393	3249	7	Moderate Quality	312	Pompilio, Savini et al	2020	Italy	Europe	2017-2018	2017.5	2011-2023	DD	disc diffusion	CLSI	CLSI	85																						60
1418	1394	3262	7	Moderate Quality	313	Poulos, Matsumura et al	1995	Canada	North America				DM	broth microdilution method	Other	CLSI	31														16
1419	1395	3262	7	Moderate Quality	313	Poulos, Matsumura et al	1995	Canada	North America				DM	broth microdilution method	Other	CLSI	31		31
1420	1396	3262	7	Moderate Quality	313	Poulos, Matsumura et al	1995	Canada	North America				DM	broth microdilution method	Other	CLSI	31			19
1421	1397	3262	7	Moderate Quality	313	Poulos, Matsumura et al	1995	Canada	North America				DM	broth microdilution method	Other	CLSI	31						8
1422	1398	3262	7	Moderate Quality	313	Poulos, Matsumura et al	1995	Canada	North America				DM	broth microdilution method	Other	CLSI	31																											31
1423	1399	3262	7	Moderate Quality	313	Poulos, Matsumura et al	1995	Canada	North America				DM	broth microdilution method	Other	CLSI	31							31
1424	1400	3273	7	Moderate Quality	314	Charles, Easow et al	2013	India	Asia	2009-2011	2010	2011-2023	DD	Kirby-Bauer disc diffusion	CLSI	CLSI	1														0
1425	1401	3273	7	Moderate Quality	314	Charles, Easow et al	2013	India	Asia	2009-2011	2010	2011-2023	DD	Kirby-Bauer disc diffusion	CLSI	CLSI	1												1
1426	1402	3273	7	Moderate Quality	314	Charles, Easow et al	2013	India	Asia	2009-2011	2010	2011-2023	DD	Kirby-Bauer disc diffusion	CLSI	CLSI	1								0
1427	1403	3273	7	Moderate Quality	314	Charles, Easow et al	2013	India	Asia	2009-2011	2010	2011-2023	DD	Kirby-Bauer disc diffusion	CLSI	CLSI	1
1428	1404	3273	7	Moderate Quality	314	Charles, Easow et al	2013	India	Asia	2009-2011	2010	2011-2023	DD	Kirby-Bauer disc diffusion	CLSI	CLSI	1									0
1429	1405	3273	7	Moderate Quality	314	Charles, Easow et al	2013	India	Asia	2009-2011	2010	2011-2023	DD	Kirby-Bauer disc diffusion	CLSI	CLSI	1																				0
1430	1406	3273	7	Moderate Quality	314	Charles, Easow et al	2013	India	Asia	2009-2011	2010	2011-2023	DD	Kirby-Bauer disc diffusion	CLSI	CLSI	1																						0
1438	1414	3346	7	Moderate Quality	319	Rajkumari, Mathur et al	2015	India	Asia	2008-2013	2010.5	2011-2023	DD	DD	CLSI	CLSI	99														21
1439	1415	3346	7	Moderate Quality	319	Rajkumari, Mathur et al	2015	India	Asia	2008-2013	2010.5	2011-2023	DD	DD	CLSI	CLSI	99		68
1440	1416	3348	7	Moderate Quality	320	Ramazanzadeh, Chitsaz et al	2009	Iran	Asia	2007-2008	2007.5	1958-2010	DD	Disk diffusion	CLSI	CLSI	1																		1
1441	1417	3348	7	Moderate Quality	320	Ramazanzadeh, Chitsaz et al	2009	Iran	Asia	2007-2008	2007.5	1958-2010	DD	Disk diffusion	CLSI	CLSI	1														1
1442	1418	3348	7	Moderate Quality	320	Ramazanzadeh, Chitsaz et al	2009	Iran	Asia	2007-2008	2007.5	1958-2010	DD	Disk diffusion	CLSI	CLSI	1																			1
1443	1419	3348	7	Moderate Quality	320	Ramazanzadeh, Chitsaz et al	2009	Iran	Asia	2007-2008	2007.5	1958-2010	DD	Disk diffusion	CLSI	CLSI	1
1444	1420	3348	7	Moderate Quality	320	Ramazanzadeh, Chitsaz et al	2009	Iran	Asia	2007-2008	2007.5	1958-2010	DD	Disk diffusion	CLSI	CLSI	1
1445	1421	3348	7	Moderate Quality	320	Ramazanzadeh, Chitsaz et al	2009	Iran	Asia	2007-2008	2007.5	1958-2010	DD	Disk diffusion	CLSI	CLSI	1		1
1446	1422	3348	7	Moderate Quality	320	Ramazanzadeh, Chitsaz et al	2009	Iran	Asia	2007-2008	2007.5	1958-2010	DD	Disk diffusion	CLSI	CLSI	1			1
1447	1423	3348	7	Moderate Quality	320	Ramazanzadeh, Chitsaz et al	2009	Iran	Asia	2007-2008	2007.5	1958-2010	DD	Disk diffusion	CLSI	CLSI	1
1448	1424	3348	7	Moderate Quality	320	Ramazanzadeh, Chitsaz et al	2009	Iran	Asia	2007-2008	2007.5	1958-2010	DD	Disk diffusion	CLSI	CLSI	1								1
1449	1425	3348	7	Moderate Quality	320	Ramazanzadeh, Chitsaz et al	2009	Iran	Asia	2007-2008	2007.5	1958-2010	DD	Disk diffusion	CLSI	CLSI	1									0
1450	1426	3395	7	Moderate Quality	322	Renteria, Biedenbach et al	2014	Multi-Country	Multi Continent	2007-2012	2009.5	1958-2010	DM	broth microdilution with MicroScan or Sensititre panels	CLSI	CLSI	16																			0
1451	1427	3395	7	Moderate Quality	322	Renteria, Biedenbach et al	2014	Multi-Country	Multi Continent	2007-2012	2009.5	1958-2010	DM	broth microdilution with MicroScan or Sensititre panels	CLSI	CLSI	16																								0
1452	1428	3395	7	Moderate Quality	322	Renteria, Biedenbach et al	2014	Multi-Country	Multi Continent	2007-2012	2009.5	1958-2010	DM	broth microdilution with MicroScan or Sensititre panels	CLSI	CLSI	16															0
1453	1429	3395	7	Moderate Quality	322	Renteria, Biedenbach et al	2014	Multi-Country	Multi Continent	2007-2012	2009.5	1958-2010	DM	broth microdilution with MicroScan or Sensititre panels	CLSI	CLSI	16										0
1454	1430	3395	7	Moderate Quality	322	Renteria, Biedenbach et al	2014	Multi-Country	Multi Continent	2007-2012	2009.5	1958-2010	DM	broth microdilution with MicroScan or Sensititre panels	CLSI	CLSI	16																0
1455	1431	3395	7	Moderate Quality	322	Renteria, Biedenbach et al	2014	Multi-Country	Multi Continent	2007-2012	2009.5	1958-2010	DM	broth microdilution with MicroScan or Sensititre panels	CLSI	CLSI	16								0
1456	1432	3395	7	Moderate Quality	322	Renteria, Biedenbach et al	2014	Multi-Country	Multi Continent	2007-2012	2009.5	1958-2010	DM	broth microdilution with MicroScan or Sensititre panels	CLSI	CLSI	16																						0
1472	1448	3433	7	Moderate Quality	328	Rodr‚àö‚â†guez, Nastro et al	2014	Argentina	South America	1996-2013	2004.5	1958-2010	DM	agar dilution method	CLSI	CLSI	641		64
1473	1449	3433	7	Moderate Quality	328	Rodr‚àö‚â†guez, Nastro et al	2014	Argentina	South America	1996-2013	2004.5	1958-2010	DM	agar dilution method	CLSI	CLSI	641															77
1474	1450	3433	7	Moderate Quality	328	Rodr‚àö‚â†guez, Nastro et al	2014	Argentina	South America	1996-2013	2004.5	1958-2010	DM	agar dilution method	CLSI	CLSI	641													274
1475	1451	3448	7	Moderate Quality	329	Rolston, Frisbee-Hume et al	2003	United States	North America				DM	microtiter, brothdilution method	Other	CLSI	40															20
1476	1452	3448	7	Moderate Quality	329	Rolston, Frisbee-Hume et al	2003	United States	North America				DM	microtiter, brothdilution method	Other	CLSI	40			21
1477	1453	3448	7	Moderate Quality	329	Rolston, Frisbee-Hume et al	2003	United States	North America				DM	microtiter, brothdilution method	Other	CLSI	40																									8
1478	1454	3450	7	Moderate Quality	331	Rolston, Kontoyiannis et al	2005	United States	North America	2000-2003	2001.5	1958-2010	DM	microtiter broth-dilution	Other	CLSI	40															24
1479	1455	3450	7	Moderate Quality	331	Rolston, Kontoyiannis et al	2005	United States	North America	2000-2003	2001.5	1958-2010	DM	microtiter broth-dilution	Other	CLSI	40			22
1480	1456	3450	7	Moderate Quality	331	Rolston, Kontoyiannis et al	2005	United States	North America	2000-2003	2001.5	1958-2010	DM	microtiter broth-dilution	Other	CLSI	40				30
1481	1457	3450	7	Moderate Quality	331	Rolston, Kontoyiannis et al	2005	United States	North America	2000-2003	2001.5	1958-2010	DM	microtiter broth-dilution	Other	CLSI	40
1482	1458	3450	7	Moderate Quality	331	Rolston, Kontoyiannis et al	2005	United States	North America	2000-2003	2001.5	1958-2010	DM	microtiter broth-dilution	Other	CLSI	40																									8
1483	1459	3457	7	Moderate Quality	334	Rolston, Gerges et al	2020	United States	North America	2014-2017	2015.5	2011-2023	DM	broth microdilution method	CLSI	CLSI	50														31
1484	1460	3457	7	Moderate Quality	334	Rolston, Gerges et al	2020	United States	North America	2014-2017	2015.5	2011-2023	DM	broth microdilution method	CLSI	CLSI	50																													0
1485	1461	3457	7	Moderate Quality	334	Rolston, Gerges et al	2020	United States	North America	2014-2017	2015.5	2011-2023	DM	broth microdilution method	CLSI	CLSI	50		1
1486	1462	3472	7	Moderate Quality	336	Romo-Ib‚àö¬∞‚àö¬±ez, Calatrava-Hern‚àö¬∞ndez et al	2020	Spain	Europe	2018-2019	2018.5	2011-2023	AS	MicroScan system	CLSI	CLSI	3
1487	1463	3472	7	Moderate Quality	336	Romo-Ib‚àö¬∞‚àö¬±ez, Calatrava-Hern‚àö¬∞ndez et al	2020	Spain	Europe	2018-2019	2018.5	2011-2023	AS	MicroScan system	CLSI	CLSI	3																								0
1488	1464	3472	7	Moderate Quality	336	Romo-Ib‚àö¬∞‚àö¬±ez, Calatrava-Hern‚àö¬∞ndez et al	2020	Spain	Europe	2018-2019	2018.5	2011-2023	AS	MicroScan system	CLSI	CLSI	3												3
1502	401	4003	7	Moderate Quality	86	‚àö√°AYCI, BIYIK et al	2021	Turkey	Europe				DM	Broth microdilution method	CLSI	CLSI	122																	16
1503	402	4003	7	Moderate Quality	86	‚àö√°AYCI, BIYIK et al	2021	Turkey	Europe				DM	Broth microdilution method	CLSI	CLSI	122													106
1504	403	4003	7	Moderate Quality	86	‚àö√°AYCI, BIYIK et al	2021	Turkey	Europe				DM	Broth microdilution method	EUCAST	EUCAST	122																	81
1505	404	4003	7	Moderate Quality	86	‚àö√°AYCI, BIYIK et al	2021	Turkey	Europe				DM	Broth microdilution method	EUCAST	EUCAST	122													106
1505	404	4003	7	Moderate Quality	86	‚àö√°AYCI, BIYIK et al	2021	Turkey	Europe				DD	DD	CLSI	CLSI	122		5													8
1505	404	4003	7	Moderate Quality	86	‚àö√°AYCI, BIYIK et al	2021	Turkey	Europe				DM	E-test	CLSI	CLSI	122														69
1506	405	4022	7	Moderate Quality	87	Taylor, Margolick et al	2013	Canada	North America	2009-2011	2010	2011-2023	DM	Microbroth_x000D__x000D_ dilution	CLSI	CLSI	6
1507	406	4022	7	Moderate Quality	87	Taylor, Margolick et al	2013	Canada	North America	2009-2011	2010	2011-2023	DM	Microbrothdilution	CLSI	CLSI	6			2
1508	407	4023	7	Moderate Quality	88	Tebano, Geneve et al	2016	France	Europe	2006-2012	2009	1958-2010	DD,DM	Disk diffusion,Microbrothdilution	Other	CASFM	50
1509	408	4023	7	Moderate Quality	88	Tebano, Geneve et al	2016	France	Europe	2006-2012	2009	1958-2010	DD,DM	Disk diffusion,Microbrothdilution	Other	CASFM	50		4
1510	409	4053	7	Moderate Quality	89	Tian, Sun et al	2018	China	Asia	2014-2016	2015	2011-2023	DD,DM	Disk diffusion,Microbrothdilution	CLSI	CLSI	477														231
1511	410	4053	7	Moderate Quality	89	Tian, Sun et al	2018	China	Asia	2014-2016	2015	2011-2023	DD,DM	Disk diffusion,Microbrothdilution	CLSI	CLSI	477		56
1512	411	4053	7	Moderate Quality	89	Tian, Sun et al	2018	China	Asia	2014-2016	2015	2011-2023	DD,DM	Disk diffusion,Microbrothdilution	CLSI	CLSI	477															18
1513	412	4053	7	Moderate Quality	89	Tian, Sun et al	2018	China	Asia	2014-2016	2015	2011-2023	DD,DM	Disk diffusion,Microbrothdilution	CLSI	CLSI	477						19
1514	413	4053	7	Moderate Quality	89	Tian, Sun et al	2018	China	Asia	2014-2016	2015	2011-2023	DD,DM	Disk diffusion,Microbrothdilution	CLSI	CLSI	477							124
1527	426	4105	7	Moderate Quality	94	Trupl, Kunova et al	1997	Slovakia	Europe	1990-1996	1993	1958-2010	DM	DD	Other	CLSI	53														12
1528	445	4108	7	Moderate Quality	101	Tsai, Chen et al	2006	Taiwan	Asia	1996-2004	2000	1958-2010	DD	DD	CLSI	CLSI	14														4
1529	446	4108	7	Moderate Quality	101	Tsai, Chen et al	2006	Taiwan	Asia	1996-2004	2000	1958-2010	DD	DD	CLSI	CLSI	14		12
1530	447	4108	7	Moderate Quality	101	Tsai, Chen et al	2006	Taiwan	Asia	1996-2004	2000	1958-2010	DD	DD	CLSI	CLSI	14			8
1531	448	4108	7	Moderate Quality	101	Tsai, Chen et al	2006	Taiwan	Asia	1996-2004	2000	1958-2010	DD	DD	CLSI	CLSI	14							1
1546	460	4172	7	Moderate Quality	104	Valenza, Tappe et al	2008	Germany	Europe	2006-2006	2006	1958-2010	DD	DD	CLSI	CLSI	24																							23
1547	461	4172	7	Moderate Quality	104	Valenza, Tappe et al	2008	Germany	Europe	2006-2006	2006	1958-2010	DD	DD	CLSI	CLSI	24														22
1548	462	4172	7	Moderate Quality	104	Valenza, Tappe et al	2008	Germany	Europe	2006-2006	2006	1958-2010	DD	DD	CLSI	CLSI	24		16
1549	463	4172	7	Moderate Quality	104	Valenza, Tappe et al	2008	Germany	Europe	2006-2006	2006	1958-2010	DD	DD	CLSI	CLSI	24			18
1550	464	4172	7	Moderate Quality	104	Valenza, Tappe et al	2008	Germany	Europe	2006-2006	2006	1958-2010	DD	DD	CLSI	CLSI	24												24
1551	465	4172	7	Moderate Quality	104	Valenza, Tappe et al	2008	Germany	Europe	2006-2006	2006	1958-2010	DD	DD	CLSI	CLSI	24								22
1552	466	4172	7	Moderate Quality	104	Valenza, Tappe et al	2008	Germany	Europe	2006-2006	2006	1958-2010	DD	DD	CLSI	CLSI	24									22
1553	467	4172	7	Moderate Quality	104	Valenza, Tappe et al	2008	Germany	Europe	2006-2006	2006	1958-2010	DD	DD	CLSI	CLSI	24																														23
1572	468	4258	7	Moderate Quality	109	Vonberg, Wolter et al	2006	Germany	Europe	2002-2004	2003	1958-2010	AS	Merlin automated _x000D__x000D_ broth micro-titer system	Other	GermanlaboratorypracticeguidelineDINENISO15189	144
1573	469	4258	7	Moderate Quality	109	Vonberg, Wolter et al	2006	Germany	Europe	2002-2004	2003	1958-2010	AS	Merlin automated _x000D__x000D_ broth micro-titer system	Other	GermanlaboratorypracticeguidelineDINENISO15189	144
1574	470	4258	7	Moderate Quality	109	Vonberg, Wolter et al	2006	Germany	Europe	2002-2004	2003	1958-2010	AS	Merlin automated _x000D__x000D_ broth micro-titer system	Other	GermanlaboratorypracticeguidelineDINENISO15189	144
1575	471	4258	7	Moderate Quality	109	Vonberg, Wolter et al	2006	Germany	Europe	2002-2004	2003	1958-2010	AS	Merlin automated _x000D__x000D_ broth micro-titer system	Other	GermanlaboratorypracticeguidelineDINENISO15189	144		6
1576	472	4281	7	Moderate Quality	111	Walkty, Karlowsky et al	2019	Canada	North America	2013-2017	2015	2011-2023	DM	Broth microdilution	CLSI	CLSI	332														235
1577	473	4281	7	Moderate Quality	111	Walkty, Karlowsky et al	2019	Canada	North America	2013-2017	2015	2011-2023	DM	Broth microdilution	CLSI	CLSI	332		9
1578	1471	4285	7	Moderate Quality	343	Wan, Luo et al	2016	China	Asia	2002-2014	2008	1958-2010	DD,DM	Kirby-Bauer method,agar dilution	CLSI	CLSI	6
1579	1472	4285	7	Moderate Quality	343	Wan, Luo et al	2016	China	Asia	2002-2014	2008	1958-2010	DD,DM	Kirby-Bauer method,agar dilution	CLSI	CLSI	6														3
1580	1473	4285	7	Moderate Quality	343	Wan, Luo et al	2016	China	Asia	2002-2014	2008	1958-2010	DD,DM	Kirby-Bauer method,agar dilution	CLSI	CLSI	6
1581	1474	4285	7	Moderate Quality	343	Wan, Luo et al	2016	China	Asia	2002-2014	2008	1958-2010	DD,DM	Kirby-Bauer method,agar dilution	CLSI	CLSI	6																															3
1582	1475	4285	7	Moderate Quality	343	Wan, Luo et al	2016	China	Asia	2002-2014	2008	1958-2010	DD,DM	Kirby-Bauer method,agar dilution	CLSI	CLSI	6																								4
1583	1476	4285	7	Moderate Quality	343	Wan, Luo et al	2016	China	Asia	2002-2014	2008	1958-2010	DD,DM	Kirby-Bauer method,agar dilution	CLSI	CLSI	6																					4
1584	1477	4285	7	Moderate Quality	343	Wan, Luo et al	2016	China	Asia	2002-2014	2008	1958-2010	DD,DM	Kirby-Bauer method,agar dilution	CLSI	CLSI	6		1
1585	1478	4285	7	Moderate Quality	343	Wan, Luo et al	2016	China	Asia	2002-2014	2008	1958-2010	DD,DM	Kirby-Bauer method,agar dilution	CLSI	CLSI	6															2
1586	1479	4285	7	Moderate Quality	343	Wan, Luo et al	2016	China	Asia	2002-2014	2008	1958-2010	DD,DM	Kirby-Bauer method,agar dilution	CLSI	CLSI	6										6
1587	1480	4285	7	Moderate Quality	343	Wan, Luo et al	2016	China	Asia	2002-2014	2008	1958-2010	DD,DM	Kirby-Bauer method,agar dilution	CLSI	CLSI	6																										3
1588	1481	4285	7	Moderate Quality	343	Wan, Luo et al	2016	China	Asia	2002-2014	2008	1958-2010	DD,DM	Kirby-Bauer method,agar dilution	CLSI	CLSI	6								1
1589	1482	4285	7	Moderate Quality	343	Wan, Luo et al	2016	China	Asia	2002-2014	2008	1958-2010	DD,DM	Kirby-Bauer method,agar dilution	CLSI	CLSI	6
1590	1483	4285	7	Moderate Quality	343	Wan, Luo et al	2016	China	Asia	2002-2014	2008	1958-2010	DD,DM	Kirby-Bauer method,agar dilution	CLSI	CLSI	6																							5
1592	1484	4297	7	Moderate Quality	344	Wang, Yu et al	2020	Taiwan	Asia	2014-2015	2014.5	2011-2023	AS	Vitek 2	CLSI	CLSI	100														42
1593	1485	4297	7	Moderate Quality	344	Wang, Yu et al	2020	Taiwan	Asia	2014-2015	2014.5	2011-2023	AS	Vitek 2	CLSI	CLSI	100		99
1594	1486	4297	7	Moderate Quality	344	Wang, Yu et al	2020	Taiwan	Asia	2014-2015	2014.5	2011-2023	AS	Vitek 2	CLSI	CLSI	100															64
1595	1487	4297	7	Moderate Quality	344	Wang, Yu et al	2020	Taiwan	Asia	2014-2015	2014.5	2011-2023	AS	Vitek 2	EUCAST	EUCAST	100																	78
1596	1488	4297	7	Moderate Quality	344	Wang, Yu et al	2020	Taiwan	Asia	2014-2015	2014.5	2011-2023	AS	Vitek 2	CLSI	CLSI	100													40
1601	478	4318	7	Moderate Quality	115	Wang, Zhou et al	2020	China	Asia	2010-2017	2013.5	2011-2023	AS	ATB PSE 5, 25 STRIPS	CLSI	CLSI	119														12
1602	479	4318	7	Moderate Quality	115	Wang, Zhou et al	2020	China	Asia	2010-2017	2013.5	2011-2023	AS	ATB PSE 5, 25 STRIPS	CLSI	CLSI	52																								9
1603	480	4318	7	Moderate Quality	115	Wang, Zhou et al	2020	China	Asia	2010-2017	2013.5	2011-2023	AS	ATB PSE 5, 25 STRIPS	CLSI	CLSI	128		1
1604	481	4318	7	Moderate Quality	115	Wang, Zhou et al	2020	China	Asia	2010-2017	2013.5	2011-2023	AS	ATB PSE 5, 25 STRIPS	CLSI	CLSI	53															21
1605	482	4318	7	Moderate Quality	115	Wang, Zhou et al	2020	China	Asia	2010-2017	2013.5	2011-2023	AS	ATB PSE 5, 25 STRIPS	CLSI	CLSI	55			22
1606	483	4318	7	Moderate Quality	115	Wang, Zhou et al	2020	China	Asia	2010-2017	2013.5	2011-2023	AS	ATB PSE 5, 25 STRIPS	CLSI	CLSI	104										104
1607	484	4318	7	Moderate Quality	115	Wang, Zhou et al	2020	China	Asia	2010-2017	2013.5	2011-2023	AS	ATB PSE 5, 25 STRIPS	CLSI	CLSI	52								22
1608	485	4318	7	Moderate Quality	115	Wang, Zhou et al	2020	China	Asia	2010-2017	2013.5	2011-2023	AS	ATB PSE 5, 25 STRIPS	CLSI	CLSI	49									26
1609	486	4318	7	Moderate Quality	115	Wang, Zhou et al	2020	China	Asia	2010-2017	2013.5	2011-2023	AS	ATB PSE 5, 25 STRIPS	CLSI	CLSI	49																														23
1610	487	4318	7	Moderate Quality	115	Wang, Zhou et al	2020	China	Asia	2010-2017	2013.5	2011-2023	AS	ATB PSE 5, 25 STRIPS	CLSI	CLSI	47																											38
1611	488	4318	7	Moderate Quality	115	Wang, Zhou et al	2020	China	Asia	2010-2017	2013.5	2011-2023	AS	ATB PSE 5, 25 STRIPS	CLSI	CLSI	108							6					108
1612	489	4318	7	Moderate Quality	115	Wang, Zhou et al	2020	China	Asia	2010-2017	2013.5	2011-2023	AS	ATB PSE 5, 25 STRIPS	CLSI	CLSI	60																						8
1613	490	4318	7	Moderate Quality	115	Wang, Zhou et al	2020	China	Asia	2010-2017	2013.5	2011-2023	AS	ATB PSE 5, 25 STRIPS	CLSI	CLSI	47																							16
1614	491	4318	7	Moderate Quality	115	Wang, Zhou et al	2020	China	Asia	2010-2017	2013.5	2011-2023	AS	ATB PSE 5, 25 STRIPS	CLSI	CLSI	50
1615	492	4333	7	Moderate Quality	116	Wang, Li et al	2022	China	Asia	2012-2018	2015	2011-2023	DM	MICstandard broth_x000D__x000D_ microdilution	CLSI	CLSI	72														51
1616	493	4333	7	Moderate Quality	116	Wang, Li et al	2022	China	Asia	2012-2018	2015	2011-2023	DM	MICstandard broth_x000D__x000D_ microdilution	CLSI	CLSI	72																													1
1617	494	4333	7	Moderate Quality	116	Wang, Li et al	2022	China	Asia	2012-2018	2015	2011-2023	DM	MICstandard broth_x000D__x000D_ microdilution	CLSI	CLSI	72		56
1618	495	4333	7	Moderate Quality	116	Wang, Li et al	2022	China	Asia	2012-2018	2015	2011-2023	DM	MICstandard broth_x000D__x000D_ microdilution	CLSI	CLSI	72															31
1619	496	4333	7	Moderate Quality	116	Wang, Li et al	2022	China	Asia	2012-2018	2015	2011-2023	DM	MICstandard broth_x000D__x000D_ microdilution	CLSI	CLSI	72																1
1620	497	4333	7	Moderate Quality	116	Wang, Li et al	2022	China	Asia	2012-2018	2015	2011-2023	DM	MICstandard brothmicrodilution	CLSI	CLSI	72						59
1621	498	4333	7	Moderate Quality	116	Wang, Li et al	2022	China	Asia	2012-2018	2015	2011-2023	DM	MICstandard broth_x000D__x000D_ microdilution	CLSI	CLSI	72							32
1622	499	4356	7	Moderate Quality	117	Watson, Esterly et al	2018	United States	North America	2004-2014	2009	1958-2010	AS	Vitek2	CLSI	CLSI	32		0													5
1623	500	4356	7	Moderate Quality	117	Watson, Esterly et al	2018	United States	North America	2004-2014	2009	1958-2010	AS	Vitek2	CLSI	CLSI	22		0													2
1637	514	4417	7	Moderate Quality	121	Wu, Yeh et al	2016	Taiwan	Asia	2003-2014	2008.5	1958-2010	DD	Disk_x000D__x000D_ diffusion	CLSI	CLSI	21		7
1638	515	4417	7	Moderate Quality	121	Wu, Yeh et al	2016	Taiwan	Asia	2003-2014	2008.5	1958-2010	DD	Disk_x000D__x000D_ diffusion	CLSI	CLSI	21															0
1639	516	4417	7	Moderate Quality	121	Wu, Yeh et al	2016	Taiwan	Asia	2003-2014	2008.5	1958-2010	DD	Disk_x000D__x000D_ diffusion	CLSI	CLSI	21																									0
1639	516	4417	7	Moderate Quality	121	Wu, Yeh et al	2016	Taiwan	Asia	2003-2014	2008.5	1958-2010	DD	Disk_x000D__x000D_ diffusion	CLSI	CLSI	11																	0
1639	516	4417	7	Moderate Quality	121	Wu, Yeh et al	2016	Taiwan	Asia	2003-2014	2008.5	1958-2010	DD	Disk_x000D__x000D_ diffusion	CLSI	CLSI	3			0											0											0
1647	524	4445	7	Moderate Quality	123	Xia, Zhao et al	2019	China	Asia	2012-2017	2017	2011-2023	DD,AS	disc diffusion or _x000D__x000D_ Vitek 2 system	CLSI	CLSI	38
1648	525	4445	7	Moderate Quality	123	Xia, Zhao et al	2019	China	Asia	2012-2017	2017	2011-2023	DD,AS	disc diffusion or _x000D__x000D_ Vitek 2 system	CLSI	CLSI	38
1649	526	4445	7	Moderate Quality	123	Xia, Zhao et al	2019	China	Asia	2012-2017	2017	2011-2023	DD,AS	disc diffusion or _x000D__x000D_ Vitek 2 system	CLSI	CLSI	38																		38
1650	527	4445	7	Moderate Quality	123	Xia, Zhao et al	2019	China	Asia	2012-2017	2017	2011-2023	DD,AS	disc diffusion or _x000D__x000D_ Vitek 2 system	CLSI	CLSI	33												32
1651	528	4445	7	Moderate Quality	123	Xia, Zhao et al	2019	China	Asia	2012-2017	2017	2011-2023	DD,AS	disc diffusion or _x000D__x000D_ Vitek 2 system	CLSI	CLSI	32															2
1652	529	4445	7	Moderate Quality	123	Xia, Zhao et al	2019	China	Asia	2012-2017	2017	2011-2023	DD,AS	disc diffusion or _x000D__x000D_ Vitek 2 system	CLSI	CLSI	32			23
1653	530	4445	7	Moderate Quality	123	Xia, Zhao et al	2019	China	Asia	2012-2017	2017	2011-2023	DD,AS	disc diffusion or _x000D__x000D_ Vitek 2 system	CLSI	CLSI	31														9
1654	531	4445	7	Moderate Quality	123	Xia, Zhao et al	2019	China	Asia	2012-2017	2017	2011-2023	DD,AS	disc diffusion or _x000D__x000D_ Vitek 2 system	CLSI	CLSI	30								25
1655	532	4445	7	Moderate Quality	123	Xia, Zhao et al	2019	China	Asia	2012-2017	2017	2011-2023	DD,AS	disc diffusion or _x000D__x000D_ Vitek 2 system	CLSI	CLSI	30																						17
1656	533	4445	7	Moderate Quality	123	Xia, Zhao et al	2019	China	Asia	2012-2017	2017	2011-2023	DD,AS	disc diffusion or _x000D__x000D_ Vitek 2 system	CLSI	CLSI	29																								22
1657	534	4445	7	Moderate Quality	123	Xia, Zhao et al	2019	China	Asia	2012-2017	2017	2011-2023	DD,AS	disc diffusion or _x000D__x000D_ Vitek 2 system	CLSI	CLSI	26									23
1658	535	4445	7	Moderate Quality	123	Xia, Zhao et al	2019	China	Asia	2012-2017	2017	2011-2023	DD,AS	disc diffusion or _x000D__x000D_ Vitek 2 system	CLSI	CLSI	22
1659	536	4445	7	Moderate Quality	123	Xia, Zhao et al	2019	China	Asia	2012-2017	2017	2011-2023	DD,AS	disc diffusion or _x000D__x000D_ Vitek 2 system	CLSI	CLSI	21
1660	537	4445	7	Moderate Quality	123	Xia, Zhao et al	2019	China	Asia	2012-2017	2017	2011-2023	DD,AS	disc diffusion or _x000D__x000D_ Vitek 2 system	CLSI	CLSI	21										17
1661	538	4445	7	Moderate Quality	123	Xia, Zhao et al	2019	China	Asia	2012-2017	2017	2011-2023	DD,AS	disc diffusion or _x000D__x000D_ Vitek 2 system	CLSI	CLSI	17																					16
		4665	7	Moderate Quality		Esma Eryilmaz-Eren et al	2022	Turkey	Europe	2015-2019		2011-2023	AS	Vitek 2	EUCAST	EUCAST	2	0	1											0	1				0						1
		4674	7	Moderate Quality		AbuTaha et al	2022	Palestine	Asia	2019-2020		2011-2023	AS	Vitek 2	CLSI	CLSI	5	1												3
		4702	7	Moderate Quality		Shortridge et al	2022	Multi-Country	Multi Continent	2020-2020		2011-2023	DM	brothmicrodilution method	CLSI	CLSI	338	7												242	34	0													0
		4702	7	Moderate Quality		Shortridge et al	2022	Multi-Country	Multi Continent	2020-2020		2011-2023	DM	brothmicrodilution method	EUCAST	EUCAST	338	6																											1
		4702	7	Moderate Quality		Shortridge et al	2022	Multi-Country	Multi Continent	2020-2020		2011-2023	DM	brothmicrodilution method	Other	Other	338													242
		4704	7	Moderate Quality		Rui-Xin Wu et al	2020	Taiwan	Asia	2014-2016		2011-2023	AS	Vitek 2	CLSI-EUCAST	CLSI-EUCAST	85	85							43				34	37	85		77							63
		4704	7	Moderate Quality		Rui-Xin Wu et al	2020	Taiwan	Asia	2014-2016		2011-2023	AS	Vitek 2	CLSI-EUCAST	CLSI-EUCAST	85	0							41				24	22	0		10							64
		4711	7	Moderate Quality		Khan et al	2021	United States	North America	2002-2005		2011-2023	DM	brothmicrodilution method	CLSI	CLSI	109	11												54	31	0
		4711	7	Moderate Quality		Khan et al	2021	United States	North America	2002-2005		2011-2023	DM	brothmicrodilution method	EUCAST	EUCAST	109		104														50
1727	1135		7	Moderate Quality	263	Kim, Cho et al	2018	South Korea	Asia	2016-2016	2016	2011-2023	AS	Vitek II automated system	CLSI	CLSI	118		4
1728	1136		7	Moderate Quality	263	Kim, Cho et al	2018	South Korea	Asia	2016-2016	2016	2011-2023	AS	Vitek II automated system	CLSI	CLSI	118															20
11	614	58	8	High Quality	141	Afsharipour, Mahmoudi et al	2022	Iran	Asia	2017-2020	2018.5	2011-2023	DD	DD	CLSI	CLSI	31
12	615	58	8	High Quality	141	Afsharipour, Mahmoudi et al	2022	Iran	Asia	2017-2020	2018.5	2011-2023	DD	DD	CLSI	CLSI	31		0
13	616	58	8	High Quality	141	Afsharipour, Mahmoudi et al	2022	Iran	Asia	2017-2020	2018.5	2011-2023	DD	DD	CLSI	CLSI	31			29
14	617	58	8	High Quality	141	Afsharipour, Mahmoudi et al	2022	Iran	Asia	2017-2020	2018.5	2011-2023	DD	DD	CLSI	CLSI	31								31
15	618	58	8	High Quality	141	Afsharipour, Mahmoudi et al	2022	Iran	Asia	2017-2020	2018.5	2011-2023	DD	DD	CLSI	CLSI	31									31
39	641	217	8	High Quality	149	Arega, Woldeamanuel et al	2018	Ethiopia	Africa	2011-2012	2011.5	2011-2023	DD	DD	CLSI	CLSI	5																		4
40	642	217	8	High Quality	149	Arega, Woldeamanuel et al	2018	Ethiopia	Africa	2011-2012	2011.5	2011-2023	DD	DD	CLSI	CLSI	5																			4
41	643	217	8	High Quality	149	Arega, Woldeamanuel et al	2018	Ethiopia	Africa	2011-2012	2011.5	2011-2023	DD	DD	CLSI	CLSI	5		2
42	644	217	8	High Quality	149	Arega, Woldeamanuel et al	2018	Ethiopia	Africa	2011-2012	2011.5	2011-2023	DD	DD	CLSI	CLSI	5			0
43	645	217	8	High Quality	149	Arega, Woldeamanuel et al	2018	Ethiopia	Africa	2011-2012	2011.5	2011-2023	DD	DD	CLSI	CLSI	5					1
44	646	217	8	High Quality	149	Arega, Woldeamanuel et al	2018	Ethiopia	Africa	2011-2012	2011.5	2011-2023	DD	DD	CLSI	CLSI	5						5
45	647	217	8	High Quality	149	Arega, Woldeamanuel et al	2018	Ethiopia	Africa	2011-2012	2011.5	2011-2023	DD	DD	CLSI	CLSI	5									2
46	648	217	8	High Quality	149	Arega, Woldeamanuel et al	2018	Ethiopia	Africa	2011-2012	2011.5	2011-2023	DD	DD	CLSI	CLSI	5																				4
47	649	227	8	High Quality	150	ARPI, VICTOR et al	1996	Denmark	Europe	1958-1993	1975.5	1958-2010	DM	DM	CLSI	CLSI	124														69
48	650	227	8	High Quality	150	ARPI, VICTOR et al	1996	Denmark	Europe	1958-1993	1975.5	1958-2010	DM	DM	CLSI	CLSI	124																					118
49	651	227	8	High Quality	150	ARPI, VICTOR et al	1996	Denmark	Europe	1958-1993	1975.5	1958-2010	DM	DM	CLSI	CLSI	124		1
50	652	227	8	High Quality	150	ARPI, VICTOR et al	1996	Denmark	Europe	1958-1993	1975.5	1958-2010	DM	DM	CLSI	CLSI	124			27
51	653	227	8	High Quality	150	ARPI, VICTOR et al	1996	Denmark	Europe	1958-1993	1975.5	1958-2010	DM	DM	CLSI	CLSI	124																						0
52	654	227	8	High Quality	150	ARPI, VICTOR et al	1996	Denmark	Europe	1958-1993	1975.5	1958-2010	DM	DM	CLSI	CLSI	124																							1
64	666	248	8	High Quality	152	Averbuch, Avaky et al	2017	Israel	Asia	2001-2014	2007.5	1958-2010	DD	DD	CLSI	CLSI	18
65	667	248	8	High Quality	152	Averbuch, Avaky et al	2017	Israel	Asia	2001-2014	2007.5	1958-2010	DD	DD	CLSI	CLSI	18		1
66	668	248	8	High Quality	152	Averbuch, Avaky et al	2017	Israel	Asia	2001-2014	2007.5	1958-2010	DD	DD	CLSI	CLSI	18													5
67	669	248	8	High Quality	152	Averbuch, Avaky et al	2017	Israel	Asia	2001-2014	2007.5	1958-2010	DD	DD	CLSI	CLSI	10														3
68	670	248	8	High Quality	152	Averbuch, Avaky et al	2017	Israel	Asia	2001-2014	2007.5	1958-2010	DD	DD	CLSI	CLSI	10								5
69	671	248	8	High Quality	152	Averbuch, Avaky et al	2017	Israel	Asia	2001-2014	2007.5	1958-2010	DD	DD	CLSI	CLSI	10									6
70	672	248	8	High Quality	152	Averbuch, Avaky et al	2017	Israel	Asia	2001-2014	2007.5	1958-2010	DD	DD	CLSI	CLSI	10																						7
76	676	316	8	High Quality	154	Bao, Qiao et al	2020	China	Asia	2010-2018	2014	2011-2023	DM	agar dilution method	CLSI	CLSI	59
77	677	316	8	High Quality	154	Bao, Qiao et al	2020	China	Asia	2010-2018	2014	2011-2023	DM	agar dilution method	CLSI	CLSI	59														16
78	678	316	8	High Quality	154	Bao, Qiao et al	2020	China	Asia	2010-2018	2014	2011-2023	DM	agar dilution method	CLSI	CLSI	59			20
79	679	316	8	High Quality	154	Bao, Qiao et al	2020	China	Asia	2010-2018	2014	2011-2023	DM	agar dilution method	CLSI	CLSI	59								43
80	680	316	8	High Quality	154	Bao, Qiao et al	2020	China	Asia	2010-2018	2014	2011-2023	DM	agar dilution method	CLSI	CLSI	59																						36
79	681	316	8	High Quality	154	Bao, Qiao et al	2020	China	Asia	2010-2018	2014	2011-2023	DM	agar dilution method	CLSI	CLSI	59																							45
93	689	358	8	High Quality	156	Behnia, Logan et al	2014	Georgia	Europe	2011-2012	2011.5	2011-2023	DM	MIC	CLSI	CLSI	20														6
94	690	358	8	High Quality	156	Behnia, Logan et al	2014	Georgia	Europe	2011-2012	2011.5	2011-2023	DM	MIC	CLSI	CLSI	20															2
95	691	358	8	High Quality	156	Behnia, Logan et al	2014	Georgia	Europe	2011-2012	2011.5	2011-2023	DM	MIC	CLSI	CLSI	20							1
138	727	482	8	High Quality	168	Bostanghadiri, Ghalavand et al	2019	Iran	Asia	2016-2017		2011-2023	DD	DD	CLSI	CLSI	164														114
139	728	482	8	High Quality	168	Bostanghadiri, Ghalavand et al	2019	Iran	Asia	2016-2017		2011-2023	DD	DD	CLSI	CLSI	164		5
140	729	482	8	High Quality	168	Bostanghadiri, Ghalavand et al	2019	Iran	Asia	2016-2017		2011-2023	DD	DD	CLSI	CLSI	164															0
141	730	482	8	High Quality	168	Bostanghadiri, Ghalavand et al	2019	Iran	Asia	2016-2017		2011-2023	DD	DD	CLSI	CLSI	164										158
142	731	482	8	High Quality	168	Bostanghadiri, Ghalavand et al	2019	Iran	Asia	2016-2017		2011-2023	DD	DD	CLSI	CLSI	164																																158
143	732	482	8	High Quality	168	Bostanghadiri, Ghalavand et al	2019	Iran	Asia	2016-2017		2011-2023	DD	DD	CLSI	CLSI	164												164
144	733	482	8	High Quality	168	Bostanghadiri, Ghalavand et al	2019	Iran	Asia	2016-2017		2011-2023	DD	DD	CLSI	CLSI	164																0
145	734	482	8	High Quality	168	Bostanghadiri, Ghalavand et al	2019	Iran	Asia	2016-2017		2011-2023	DD	DD	CLSI	CLSI	164					33
150	739	528	8	High Quality	172	Burastero, Orlando et al	2022	Italy	Europe	2020-2022	2021	2011-2023	AS	VITEK MS	EUCAST	EUCAST	6		3
226	822	645	8	High Quality	182	Chang, Chen et al	2004	China	Asia	2002-2002	2002	1958-2010	DM	agar dilutionmethods	Other	CLSI	93																															61
227	823	645	8	High Quality	182	Chang, Chen et al	2004	China	Asia	2002-2002	2002	1958-2010	DM	agar dilutionmethods	Other	CLSI	93		23
228	824	645	8	High Quality	182	Chang, Chen et al	2004	China	Asia	2002-2002	2002	1958-2010	DM	agar dilution_x000D__x000D_ methods	Other	CLSI	93										93
229	825	645	8	High Quality	182	Chang, Chen et al	2004	China	Asia	2002-2002	2002	1958-2010	DM	agar dilution_x000D__x000D_ methods	Other	CLSI	93												93
230	826	645	8	High Quality	182	Chang, Chen et al	2004	China	Asia	2002-2002	2002	1958-2010	DM	agar dilution_x000D__x000D_ methods	Other	CLSI	93					93
231	827	645	8	High Quality	182	Chang, Chen et al	2004	China	Asia	2002-2002	2002	1958-2010	DM	agar dilution_x000D__x000D_ methods	Other	CLSI	93									85
232	828	645	8	High Quality	182	Chang, Chen et al	2004	China	Asia	2002-2002	2002	1958-2010	DM	agar dilution_x000D__x000D_ methods	Other	CLSI	93							12
283	862	745	8	High Quality	190	Cho, Sung et al	2012	Korea	Asia	2009-2009	2009	1958-2010	DM	agar dilution_x000D__x000D_ method and an E-test	CLSI	CLSI	33														10
284	863	745	8	High Quality	190	Cho, Sung et al	2012	Korea	Asia	2009-2009	2009	1958-2010	DM	agar dilution_x000D__x000D_ method and an E-test	CLSI	CLSI	33																								30
285	864	745	8	High Quality	190	Cho, Sung et al	2012	Korea	Asia	2009-2009	2009	1958-2010	DM	agar dilution_x000D__x000D_ method and an E-test	CLSI	CLSI	33																					32
286	865	745	8	High Quality	190	Cho, Sung et al	2012	Korea	Asia	2009-2009	2009	1958-2010	DM	agar dilution_x000D__x000D_ method and an E-test	CLSI	CLSI	33		2
287	866	745	8	High Quality	190	Cho, Sung et al	2012	Korea	Asia	2009-2009	2009	1958-2010	DM	agar dilution_x000D__x000D_ method and an E-test	CLSI	CLSI	33															4
288	867	745	8	High Quality	190	Cho, Sung et al	2012	Korea	Asia	2009-2009	2009	1958-2010	DM	agar dilution_x000D__x000D_ method and an E-test	CLSI	CLSI	33			18
289	868	745	8	High Quality	190	Cho, Sung et al	2012	Korea	Asia	2009-2009	2009	1958-2010	DM	agar dilution_x000D__x000D_ method and an E-test	CLSI	CLSI	33												33
290	869	745	8	High Quality	190	Cho, Sung et al	2012	Korea	Asia	2009-2009	2009	1958-2010	DM	agar dilution_x000D__x000D_ method and an E-test	CLSI	CLSI	33																1
291	870	745	8	High Quality	190	Cho, Sung et al	2012	Korea	Asia	2009-2009	2009	1958-2010	DM	agar dilution_x000D__x000D_ method and an E-test	CLSI	CLSI	33								31
292	871	745	8	High Quality	190	Cho, Sung et al	2012	Korea	Asia	2009-2009	2009	1958-2010	DM	agar dilution_x000D__x000D_ method and an E-test	CLSI	CLSI	33									31
293	872	745	8	High Quality	190	Cho, Sung et al	2012	Korea	Asia	2009-2009	2009	1958-2010	DM	agar dilution_x000D__x000D_ method and an E-test	CLSI	CLSI	33							1
295	874	757	8	High Quality	192	Chow, Satishchandran et al	2005	Multi-Country	Multi Continent	2002-2002	2002	1958-2010	DM	broth microdilution methods	CLSI	CLSI	36														24
296	875	757	8	High Quality	192	Chow, Satishchandran et al	2005	Multi-Country	Multi Continent	2002-2002	2002	1958-2010	DM	broth microdilution methods	CLSI	CLSI	36																			35
297	876	757	8	High Quality	192	Chow, Satishchandran et al	2005	Multi-Country	Multi Continent	2002-2002	2002	1958-2010	DM	broth microdilution methods	CLSI	CLSI	36																								32
298	877	757	8	High Quality	192	Chow, Satishchandran et al	2005	Multi-Country	Multi Continent	2002-2002	2002	1958-2010	DM	broth microdilution methods	CLSI	CLSI	36			29
299	878	757	8	High Quality	192	Chow, Satishchandran et al	2005	Multi-Country	Multi Continent	2002-2002	2002	1958-2010	DM	broth microdilution methods	CLSI	CLSI	36										35
300	879	757	8	High Quality	192	Chow, Satishchandran et al	2005	Multi-Country	Multi Continent	2002-2002	2002	1958-2010	DM	broth microdilution methods	CLSI	CLSI	36												35
301	880	757	8	High Quality	192	Chow, Satishchandran et al	2005	Multi-Country	Multi Continent	2002-2002	2002	1958-2010	DM	broth microdilution methods	CLSI	CLSI	36								29
302	881	757	8	High Quality	192	Chow, Satishchandran et al	2005	Multi-Country	Multi Continent	2002-2002	2002	1958-2010	DM	broth microdilution methods	CLSI	CLSI	36																														30
303	882	757	8	High Quality	192	Chow, Satishchandran et al	2005	Multi-Country	Multi Continent	2002-2002	2002	1958-2010	DM	broth microdilution methods	CLSI	CLSI	36																						31
304	883	763	8	High Quality	193	Chung, Hong et al	2012	Korea	Asia	2009-2009	2009	1958-2010	DM	agar dilution method	CLSI	CLSI	90														62
305	884	763	8	High Quality	193	Chung, Hong et al	2012	Korea	Asia	2009-2009	2009	1958-2010	DM	agar dilution method	CLSI	CLSI	90		5
306	885	763	8	High Quality	193	Chung, Hong et al	2012	Korea	Asia	2009-2009	2009	1958-2010	DM	agar dilution method	CLSI	CLSI	90															12
307	886	763	8	High Quality	193	Chung, Hong et al	2012	Korea	Asia	2009-2009	2009	1958-2010	DM	agar dilution method	CLSI	CLSI	90																0
308	887	763	8	High Quality	193	Chung, Hong et al	2012	Korea	Asia	2009-2009	2009	1958-2010	DM	agar dilution method	CLSI	CLSI	90						19
309	888	763	8	High Quality	193	Chung, Hong et al	2012	Korea	Asia	2009-2009	2009	1958-2010	DM	agar dilution method	CLSI	CLSI	90							29
315	894	796	8	High Quality	196	Cohn and Waites	2001	England	Europe	1998-1999	1998.5	1958-2010	DM	Etest	CLSI	CLSI	100														51
316	895	796	8	High Quality	196	Cohn and Waites	2001	England	Europe	1998-1999	1998.5	1958-2010	DM	Etest	CLSI	CLSI	100																								79
317	896	796	8	High Quality	196	Cohn and Waites	2001	England	Europe	1998-1999	1998.5	1958-2010	DM	Etest	CLSI	CLSI	100		10
318	897	796	8	High Quality	196	Cohn and Waites	2001	England	Europe	1998-1999	1998.5	1958-2010	DM	Etest	CLSI	CLSI	100															43
319	898	796	8	High Quality	196	Cohn and Waites	2001	England	Europe	1998-1999	1998.5	1958-2010	DM	Etest	CLSI	CLSI	100			71
320	899	796	8	High Quality	196	Cohn and Waites	2001	England	Europe	1998-1999	1998.5	1958-2010	DM	Etest	CLSI	CLSI	100							46
321	900	796	8	High Quality	196	Cohn and Waites	2001	England	Europe	1998-1999	1998.5	1958-2010	DM	Etest	CLSI	CLSI	100																						80
356	963	916	8	High Quality	206	de Rossi, Garc‚àö‚â†a et al	2009	Argentina	South America	2004-2008	2006	1958-2010	DM	MIC	CLSI	CLSI	32															5
357	964	916	8	High Quality	206	de Rossi, Garc‚àö‚â†a et al	2009	Argentina	South America	2004-2008	2006	1958-2010	DM	MIC	CLSI	CLSI	32			18
358	965	930	8	High Quality	207	Delgado-Valverde, Conejo et al	2020	Andalusia	Europe	2014-2018	2016	2011-2023	DM	broth microdilution	CLSI	CLSI	20														17
359	966	930	8	High Quality	207	Delgado-Valverde, Conejo et al	2020	Andalusia	Europe	2014-2018	2016	2011-2023	DM	broth microdilution	CLSI	CLSI	20																													0
360	967	930	8	High Quality	207	Delgado-Valverde, Conejo et al	2020	Andalusia	Europe	2014-2018	2016	2011-2023	DM	broth microdilution	CLSI	CLSI	20		1
361	968	930	8	High Quality	207	Delgado-Valverde, Conejo et al	2020	Andalusia	Europe	2014-2018	2016	2011-2023	DM	broth microdilution	CLSI	CLSI	20															1
365	972	976	8	High Quality	209	Di Bonaventura, D‚Äö√Ñ√¥Antonio et al	2002	Italy	Europe	2001-2001	2001	1958-2010	DM	E-test	Other	CLSI	19															6
366	973	976	8	High Quality	209	Di Bonaventura, D‚Äö√Ñ√¥Antonio et al	2002	Italy	Europe	2001-2001	2001	1958-2010	DM	E-test	Other	CLSI	19			9
396	1085	1076	8	High Quality	231	Ebrahim-Saraie, Heidari et al	2019	Iran	Asia	2016-2019	2017.5	2011-2023	DM	E-test	CLSI	CLSI	44														3
397	1086	1076	8	High Quality	231	Ebrahim-Saraie, Heidari et al	2019	Iran	Asia	2016-2019	2017.5	2011-2023	DM	E-test	CLSI	CLSI	44		0
398	1087	1076	8	High Quality	231	Ebrahim-Saraie, Heidari et al	2019	Iran	Asia	2016-2019	2017.5	2011-2023	DM	E-test	CLSI	CLSI	44			7
399	1088	1076	8	High Quality	231	Ebrahim-Saraie, Heidari et al	2019	Iran	Asia	2016-2019	2017.5	2011-2023	DM	E-test	CLSI	CLSI	44													0
429	1491	1156	8	High Quality	346	Fadda, Spanu et al	2004	Italy	Europe	1997-1999	1998	1958-2010	DM	broth micro-dilution method	Other	CLSI	307														222
430	1492	1156	8	High Quality	346	Fadda, Spanu et al	2004	Italy	Europe	1997-1999	1998	1958-2010	DM	broth micro-dilution method	Other	CLSI	307																								262
431	1493	1156	8	High Quality	346	Fadda, Spanu et al	2004	Italy	Europe	1997-1999	1998	1958-2010	DM	broth micro-dilution method	Other	CLSI	307																					293
432	1494	1156	8	High Quality	346	Fadda, Spanu et al	2004	Italy	Europe	1997-1999	1998	1958-2010	DM	broth micro-dilution method	Other	CLSI	307		51
433	1495	1156	8	High Quality	346	Fadda, Spanu et al	2004	Italy	Europe	1997-1999	1998	1958-2010	DM	broth micro-dilution method	Other	CLSI	307			232
434	1496	1156	8	High Quality	346	Fadda, Spanu et al	2004	Italy	Europe	1997-1999	1998	1958-2010	DM	broth micro-dilution method	Other	CLSI	307										282
435	1497	1156	8	High Quality	346	Fadda, Spanu et al	2004	Italy	Europe	1997-1999	1998	1958-2010	DM	broth micro-dilution method	Other	CLSI	307												291
436	1498	1156	8	High Quality	346	Fadda, Spanu et al	2004	Italy	Europe	1997-1999	1998	1958-2010	DM	broth micro-dilution method	Other	CLSI	307								192
437	1499	1156	8	High Quality	346	Fadda, Spanu et al	2004	Italy	Europe	1997-1999	1998	1958-2010	DM	broth micro-dilution method	Other	CLSI	307									201
438	1500	1156	8	High Quality	346	Fadda, Spanu et al	2004	Italy	Europe	1997-1999	1998	1958-2010	DM	broth micro-dilution method	Other	CLSI	307																														203
439	1501	1156	8	High Quality	346	Fadda, Spanu et al	2004	Italy	Europe	1997-1999	1998	1958-2010	DM	broth micro-dilution method	Other	CLSI	307																											277
440	1502	1156	8	High Quality	346	Fadda, Spanu et al	2004	Italy	Europe	1997-1999	1998	1958-2010	DM	broth micro-dilution method	Other	CLSI	307							157
441	1503	1156	8	High Quality	346	Fadda, Spanu et al	2004	Italy	Europe	1997-1999	1998	1958-2010	DM	broth micro-dilution method	Other	CLSI	307																						274
442	1504	1156	8	High Quality	346	Fadda, Spanu et al	2004	Italy	Europe	1997-1999	1998	1958-2010	DM	broth micro-dilution method	Other	CLSI	307																							290
447	1509	1185	8	High Quality	348	Fedler, Biedenbach et al	2006	Multi-Country	Multi Continent	2004-2004	2004	1958-2010	DM	broth microdilution methods	CLSI	CLSI	53														22
448	1510	1185	8	High Quality	348	Fedler, Biedenbach et al	2006	Multi-Country	Multi Continent	2004-2004	2004	1958-2010	DM	broth microdilution methods	CLSI	CLSI	53																								29
449	1511	1185	8	High Quality	348	Fedler, Biedenbach et al	2006	Multi-Country	Multi Continent	2004-2004	2004	1958-2010	DM	broth microdilution methods	CLSI	CLSI	53		2
450	1512	1185	8	High Quality	348	Fedler, Biedenbach et al	2006	Multi-Country	Multi Continent	2004-2004	2004	1958-2010	DM	broth microdilution methods	CLSI	CLSI	53			17
451	1513	1185	8	High Quality	348	Fedler, Biedenbach et al	2006	Multi-Country	Multi Continent	2004-2004	2004	1958-2010	DM	broth microdilution methods	CLSI	CLSI	53
452	1514	1185	8	High Quality	348	Fedler, Biedenbach et al	2006	Multi-Country	Multi Continent	2004-2004	2004	1958-2010	DM	broth microdilution methods	CLSI	CLSI	53												52
453	1515	1185	8	High Quality	348	Fedler, Biedenbach et al	2006	Multi-Country	Multi Continent	2004-2004	2004	1958-2010	DM	broth microdilution methods	CLSI	CLSI	53							17
479	1541	1246	8	High Quality	353	Forrester, Steed et al	2018	United States	North America				DM	broth microdilution	CLSI	CLSI	13															2
480	1542	1246	8	High Quality	353	Forrester, Steed et al	2018	United States	North America				DM	broth microdilution	CLSI	CLSI	13
533	1584	1315	8	High Quality	364	Gales, Jones et al	2001	Multi-Country	Asia	1997-1999	1998	1958-2010	DM	broth microdilution method	Other	CLSI	80		6	39		60		23	65						42								58								70
534	1585	1315	8	High Quality	364	Gales, Jones et al	2001	Canada	North America	1997-1999	1998	1958-2010	DM	broth microdilution method	Other	CLSI	119		2	63		72		18	96						48								48								96
535	1586	1315	8	High Quality	364	Gales, Jones et al	2001	European country	Europe	1997-1999	1998	1958-2010	DM	broth microdilution method	Other	CLSI	192		19	40		94		27	86						54								82								102
536	1587	1315	8	High Quality	364	Gales, Jones et al	2001	Latin America	South America	1997-1999	1998	1958-2010	DM	broth microdilution method	Other	CLSI	83		2	36		40		11	61						21								34								68
537	1588	1315	8	High Quality	364	Gales, Jones et al	2001	United States	North America	1997-1999	1998	1958-2010	DM	broth microdilution method	Other	CLSI	368		18	166		202		37	290						121								173								312
543	1594	1316	8	High Quality	365	Gales, Jones et al	2006	Multi-Country	Multi Continent	2001-2004	2002.5	1958-2010	DM	broth microdilution	CLSI	CLSI	1256														436
544	1595	1316	8	High Quality	365	Gales, Jones et al	2006	Multi-Country	Multi Continent	2001-2004	2002.5	1958-2010	DM	broth microdilution	CLSI	CLSI	1256		38
545	1596	1316	8	High Quality	365	Gales, Jones et al	2006	Multi-Country	Multi Continent	2001-2004	2002.5	1958-2010	DM	broth microdilution	CLSI	CLSI	1256															73
546	1597	1316	8	High Quality	365	Gales, Jones et al	2006	Multi-Country	Multi Continent	2001-2004	2002.5	1958-2010	DM	broth microdilution	CLSI	CLSI	1256							22
568	1619	1333	8	High Quality	369	Garcia, Timenetsky et al	2002	Brazil	South America				DM	Agar Diffusion Test	Other	CLSI	46		0	15			4		26	28			46		29					46											23
579	1630	1333	8	High Quality	369	Garcia, Timenetsky et al	2002	Brazil	South America				DM	Agar Dilution Test	Other	CLSI	46		0	7			2	4					46		25
585	1636	1341	8	High Quality	371	Garcia-Rodriguez, Fresnadillo et al	1995	Spain	Europe	1992-1992	1992	1958-2010	DM	agar dilution	Other	CLSI	21			12
651	1043	1474	8	High Quality	226	Grohs, Taieb et al	2017	France	Europe				DM	Agar dilution	CLSI	CLSI	12
652	1044	1474	8	High Quality	226	Grohs, Taieb et al	2017	France	Europe				DM	Agar dilution	CLSI	CLSI	12														11
653	1045	1474	8	High Quality	226	Grohs, Taieb et al	2017	France	Europe				DM	Agar dilution	CLSI	CLSI	12										10
654	1046	1474	8	High Quality	226	Grohs, Taieb et al	2017	France	Europe				DM	Agar dilution	CLSI	CLSI	12
655	1047	1474	8	High Quality	226	Grohs, Taieb et al	2017	France	Europe				DM	Agar dilution	CLSI	CLSI	12																						11
656	1048	1492	8	High Quality	227	de Microbiolog‚àö‚â†a	2008	Spain	Europe	2003-2007	2005	1958-2010	DM	MIC	CLSI	CLSI	7														5
657	1049	1492	8	High Quality	227	de Microbiolog‚àö‚â†a	2008	Spain	Europe	2003-2007	2005	1958-2010	DM	MIC	CLSI	CLSI	7
658	1050	1492	8	High Quality	227	de Microbiolog‚àö‚â†a	2008	Spain	Europe	2003-2007	2005	1958-2010	DM	MIC	CLSI	CLSI	7																								7
659	1051	1492	8	High Quality	227	de Microbiolog‚àö‚â†a	2008	Spain	Europe	2003-2007	2005	1958-2010	DM	MIC	CLSI	CLSI	7															3
660	1052	1492	8	High Quality	227	de Microbiolog‚àö‚â†a	2008	Spain	Europe	2003-2007	2005	1958-2010	DM	MIC	CLSI	CLSI	7			4
661	1053	1492	8	High Quality	227	de Microbiolog‚àö‚â†a	2008	Spain	Europe	2003-2007	2005	1958-2010	DM	MIC	CLSI	CLSI	7											7
662	1054	1492	8	High Quality	227	de Microbiolog‚àö‚â†a	2008	Spain	Europe	2003-2007	2005	1958-2010	DM	MIC	CLSI	CLSI	7												7
663	1055	1492	8	High Quality	227	de Microbiolog‚àö‚â†a	2008	Spain	Europe	2003-2007	2005	1958-2010	DM	MIC	CLSI	CLSI	7								6
664	1056	1492	8	High Quality	227	de Microbiolog‚àö‚â†a	2008	Spain	Europe	2003-2007	2005	1958-2010	DM	MIC	CLSI	CLSI	7																				7
665	1057	1492	8	High Quality	227	de Microbiolog‚àö‚â†a	2008	Spain	Europe	2003-2007	2005	1958-2010	DM	MIC	CLSI	CLSI	7																						7
666	1058	1493	8	High Quality	228	Guerci, Bellut et al	2019	France	Europe	2012-2017	2014.5	2011-2023	DD,AS	DD and automated_x000D__x000D_ testing	EUCAST	EUCAST	282														141
667	1059	1493	8	High Quality	228	Guerci, Bellut et al	2019	France	Europe	2012-2017	2014.5	2011-2023	DD,AS	DD and automated_x000D__x000D_ testing	EUCAST	EUCAST	282		31
668	1060	1493	8	High Quality	228	Guerci, Bellut et al	2019	France	Europe	2012-2017	2014.5	2011-2023	DD,AS	DD and automated_x000D__x000D_ testing	EUCAST	EUCAST	282															17
669	1061	1493	8	High Quality	228	Guerci, Bellut et al	2019	France	Europe	2012-2017	2014.5	2011-2023	DD,AS	DD and automated_x000D__x000D_ testing	EUCAST	EUCAST	282			68
670	1062	1493	8	High Quality	228	Guerci, Bellut et al	2019	France	Europe	2012-2017	2014.5	2011-2023	DD,AS	DD and automated_x000D__x000D_ testing	EUCAST	EUCAST	282				48
671	1063	1493	8	High Quality	228	Guerci, Bellut et al	2019	France	Europe	2012-2017	2014.5	2011-2023	DD,AS	DD and automated_x000D__x000D_ testing	EUCAST	EUCAST	282																56
672	1064	1493	8	High Quality	228	Guerci, Bellut et al	2019	France	Europe	2012-2017	2014.5	2011-2023	DD,AS	DD and automated_x000D__x000D_ testing	EUCAST	EUCAST	282							48
673	930	1501	8	High Quality	203	G‚àö¬∫lmez and Hascelik	2005	Turkey	Europe	1998-2003	2000.5	1958-2010	DM	agar dilution method	Other	CLSI	205														146
674	931	1501	8	High Quality	203	G‚àö¬∫lmez and Hascelik	2005	Turkey	Europe	1998-2003	2000.5	1958-2010	DM	agar dilution method	Other	CLSI	205
675	932	1501	8	High Quality	203	G‚àö¬∫lmez and Hascelik	2005	Turkey	Europe	1998-2003	2000.5	1958-2010	DM	agar dilution method	Other	CLSI	205																								126
676	933	1501	8	High Quality	203	G‚àö¬∫lmez and Hascelik	2005	Turkey	Europe	1998-2003	2000.5	1958-2010	DM	agar dilution method	Other	CLSI	205		58
677	934	1501	8	High Quality	203	G‚àö¬∫lmez and Hascelik	2005	Turkey	Europe	1998-2003	2000.5	1958-2010	DM	agar dilution method	Other	CLSI	205			189
678	935	1501	8	High Quality	203	G‚àö¬∫lmez and Hascelik	2005	Turkey	Europe	1998-2003	2000.5	1958-2010	DM	agar dilution method	Other	CLSI	205										201
679	936	1501	8	High Quality	203	G‚àö¬∫lmez and Hascelik	2005	Turkey	Europe	1998-2003	2000.5	1958-2010	DM	agar dilution method	Other	CLSI	205												202
680	937	1501	8	High Quality	203	G‚àö¬∫lmez and Hascelik	2005	Turkey	Europe	1998-2003	2000.5	1958-2010	DM	agar dilution method	Other	CLSI	205								174
681	938	1501	8	High Quality	203	G‚àö¬∫lmez and Hascelik	2005	Turkey	Europe	1998-2003	2000.5	1958-2010	DM	agar dilution method	Other	CLSI	205									194
682	939	1501	8	High Quality	203	G‚àö¬∫lmez and Hascelik	2005	Turkey	Europe	1998-2003	2000.5	1958-2010	DM	agar dilution method	Other	CLSI	205																						180
683	940	1501	8	High Quality	203	G‚àö¬∫lmez and Hascelik	2005	Turkey	Europe	1998-2003	2000.5	1958-2010	DM	agar dilution method	Other	CLSI	205																							184
701	1018	1519	8	High Quality	222	G‚àö¬∫riz, ‚àö√°ift‚àö√üi et al	2008	Turkey	Europe	1995-2005	2000	1958-2010	DD	DD	CLSI	CLSI	33																								22
702	1019	1519	8	High Quality	222	G‚àö¬∫riz, ‚àö√°ift‚àö√üi et al	2008	Turkey	Europe	1995-2005	2000	1958-2010	DD	DD	CLSI	CLSI	33		5
703	1020	1519	8	High Quality	222	G‚àö¬∫riz, ‚àö√°ift‚àö√üi et al	2008	Turkey	Europe	1995-2005	2000	1958-2010	DM	brothmicrodilution	CLSI	CLSI	33			9
704	1021	1519	8	High Quality	222	G‚àö¬∫riz, ‚àö√°ift‚àö√üi et al	2008	Turkey	Europe	1995-2005	2000	1958-2010	DD	DD	CLSI	CLSI	33										33
705	1022	1519	8	High Quality	222	G‚àö¬∫riz, ‚àö√°ift‚àö√üi et al	2008	Turkey	Europe	1995-2005	2000	1958-2010	DD	DD	CLSI	CLSI	33								20
706	1023	1519	8	High Quality	222	G‚àö¬∫riz, ‚àö√°ift‚àö√üi et al	2008	Turkey	Europe	1995-2005	2000	1958-2010	DD	DD	CLSI	CLSI	33							10
742	21	1577	8	High Quality	4	Hand, Davis et al	2016	United States	North America	2006-2012	2009	1958-2010	DD,DM	DD or broth microdilution	CLSI	CLSI	23		3					10							15		0								19	6
743	22	1577	8	High Quality	4	Hand, Davis et al	2016	United States	North America	2006-2012	2009	1958-2010	DD,DM	DD or broth microdilution	CLSI	CLSI	22		0					7							9		0								17	5
746	25	1650	8	High Quality	7	Herrera Heredia, Pezina Cant‚àö‚à´ et al	2017	United States	North America	2007-2015	2011	2011-2023	DM	Broth microdilution	CLSI	CLSI	196														101
747	26	1650	8	High Quality	7	Herrera Heredia, Pezina Cant‚àö‚à´ et al	2017	United States	North America	2007-2015	2011	2011-2023	DM	Broth microdilution	CLSI	CLSI	196
748	27	1650	8	High Quality	7	Herrera Heredia, Pezina Cant‚àö‚à´ et al	2017	United States	North America	2007-2015	2011	2011-2023	DM	Broth microdilution	CLSI	CLSI	196																								63
749	28	1650	8	High Quality	7	Herrera Heredia, Pezina Cant‚àö‚à´ et al	2017	United States	North America	2007-2015	2011	2011-2023	DM	Broth microdilution	CLSI	CLSI	196		49
750	29	1650	8	High Quality	7	Herrera Heredia, Pezina Cant‚àö‚à´ et al	2017	United States	North America	2007-2015	2011	2011-2023	DM	Broth microdilution	CLSI	CLSI	196															5
751	30	1650	8	High Quality	7	Herrera Heredia, Pezina Cant‚àö‚à´ et al	2017	United States	North America	2007-2015	2011	2011-2023	DM	Broth microdilution	CLSI	CLSI	196			51
752	31	1650	8	High Quality	7	Herrera Heredia, Pezina Cant‚àö‚à´ et al	2017	United States	North America	2007-2015	2011	2011-2023	DM	Broth microdilution	CLSI	CLSI	196										183
753	32	1650	8	High Quality	7	Herrera Heredia, Pezina Cant‚àö‚à´ et al	2017	United States	North America	2007-2015	2011	2011-2023	DM	Broth microdilution	CLSI	CLSI	196						28
754	33	1650	8	High Quality	7	Herrera Heredia, Pezina Cant‚àö‚à´ et al	2017	United States	North America	2007-2015	2011	2011-2023	DM	Broth microdilution	CLSI	CLSI	196								83
755	34	1650	8	High Quality	7	Herrera Heredia, Pezina Cant‚àö‚à´ et al	2017	United States	North America	2007-2015	2011	2011-2023	DM	Broth microdilution	CLSI	CLSI	196									108
809	78	1717	8	High Quality	15	Hsueh, Chen et al	2005	Taiwan	Asia	1999-1999	1997	1958-2010	DD	Disk diffusion	Other	CLSI	65		0	10				31							39								46		52
810	79	1717	8	High Quality	15	Hsueh, Chen et al	2005	Taiwan	Asia	2000-2000	1997	1958-2010	DD	Disk diffusion	Other	CLSI	82		13	22				24							31								64		65
811	80	1717	8	High Quality	15	Hsueh, Chen et al	2005	Taiwan	Asia	2001-2001	1997	1958-2010	DD	Disk diffusion	Other	CLSI	94		10	52				37							4								78		84
812	81	1717	8	High Quality	15	Hsueh, Chen et al	2005	Taiwan	Asia	2002-2002	1997	1958-2010	DD	Disk diffusion	Other	CLSI	89		24	32				29							42								75		82
813	82	1717	8	High Quality	15	Hsueh, Chen et al	2005	Taiwan	Asia	2003-2003	1997	1958-2010	DD	Disk diffusion	Other	CLSI	121		32	26				52							68								109		109
815	84	1719	8	High Quality	16	Hsueh, Lee et al	2019	Taiwan	Asia	2016-2017	2016.5	2011-2023	DM	Broth microdilution	CLSI	CLSI	100														68
816	85	1721	8	High Quality	17	Hu, Chang et al	2011	China	Asia	2006-2008	2011.5	2011-2023	DM	Macrodilutionmethod	CLSI	CLSI	102														23
817	86	1721	8	High Quality	17	Hu, Chang et al	2011	China	Asia	2006-2008	2011.5	2011-2023	DM	Macrodilutionmethod	CLSI	CLSI	102		31
818	87	1721	8	High Quality	17	Hu, Chang et al	2011	China	Asia	2006-2008	2011.5	2011-2023	DM	Macrodilutionmethod	CLSI	CLSI	102															20
819	88	1721	8	High Quality	17	Hu, Chang et al	2011	China	Asia	2006-2008	2011.5	2011-2023	DM	Macrodilutionmethod	CLSI	CLSI	102																12
820	89	1721	8	High Quality	17	Hu, Chang et al	2011	China	Asia	2006-2008	2011.5	2011-2023	DM	Macrodilutionmethod	CLSI	CLSI	102						28
821	90	1721	8	High Quality	17	Hu, Chang et al	2011	China	Asia	2006-2008	2011.5	2011-2023	DM	Macrodilutionmethod	CLSI	CLSI	102							43
822	91	1722	8	High Quality	18	Hu, Chen et al	2016	China	Asia	2005-2014	2009.5	1958-2010	DM	Agar dilution method	CLSI	CLSI	300		116
889	158	1897	8	High Quality	38	Jia, Wang et al	2015	China	Asia	2010-2012	2011	2011-2023	DM	Agar dilution method	CLSI	CLSI	114														26
890	159	1897	8	High Quality	38	Jia, Wang et al	2015	China	Asia	2010-2012	2011	2011-2023	DM	Agar dilution method	CLSI	CLSI	114															14
891	160	1897	8	High Quality	38	Jia, Wang et al	2015	China	Asia	2010-2012	2011	2011-2023	DM	Agar dilution method	CLSI	CLSI	114			25
892	161	1897	8	High Quality	38	Jia, Wang et al	2015	China	Asia	2010-2012	2011	2011-2023	DM	Agar dilution method	CLSI	CLSI	114
893	162	1897	8	High Quality	38	Jia, Wang et al	2015	China	Asia	2010-2012	2011	2011-2023	DM	Agar dilution method	CLSI	CLSI	114				15
894	163	1897	8	High Quality	38	Jia, Wang et al	2015	China	Asia	2010-2012	2011	2011-2023	DM	Agar dilution method	CLSI	CLSI	114																6
895	164	1897	8	High Quality	38	Jia, Wang et al	2015	China	Asia	2010-2012	2011	2011-2023	DM	Agar dilution method	CLSI	CLSI	114						28
918	187	1929	8	High Quality	46	Jones, Huynh et al	2004	Multi-Country	Multi Continent	2001-2002	2001.5	1958-2010	DM	Dilution methods	CLSI	CLSI	36		11
1114	1248	2417	8	High Quality	278	Liaw, Lee et al	2010	Taiwan	Asia	2002-2003	2002.5	1958-2010	DM	agar dilution	CLSI	CLSI	40
1115	1249	2417	8	High Quality	278	Liaw, Lee et al	2010	Taiwan	Asia	2002-2003	2002.5	1958-2010	DM	agar dilution	CLSI	CLSI	40														38
1116	1250	2417	8	High Quality	278	Liaw, Lee et al	2010	Taiwan	Asia	2002-2003	2002.5	1958-2010	DM	agar dilution	CLSI	CLSI	40																								39
1117	1251	2417	8	High Quality	278	Liaw, Lee et al	2010	Taiwan	Asia	2002-2003	2002.5	1958-2010	DM	agar dilution	CLSI	CLSI	40																					39
1118	1252	2417	8	High Quality	278	Liaw, Lee et al	2010	Taiwan	Asia	2002-2003	2002.5	1958-2010	DM	agar dilution	CLSI	CLSI	40		17
1119	1253	2417	8	High Quality	278	Liaw, Lee et al	2010	Taiwan	Asia	2002-2003	2002.5	1958-2010	DM	agar dilution	CLSI	CLSI	40															27
1120	1254	2417	8	High Quality	278	Liaw, Lee et al	2010	Taiwan	Asia	2002-2003	2002.5	1958-2010	DM	agar dilution	CLSI	CLSI	40			40
1121	1255	2417	8	High Quality	278	Liaw, Lee et al	2010	Taiwan	Asia	2002-2003	2002.5	1958-2010	DM	agar dilution	CLSI	CLSI	40										39
1122	1256	2417	8	High Quality	278	Liaw, Lee et al	2010	Taiwan	Asia	2002-2003	2002.5	1958-2010	DM	agar dilution	CLSI	CLSI	40									36
1123	1257	2417	8	High Quality	278	Liaw, Lee et al	2010	Taiwan	Asia	2002-2003	2002.5	1958-2010	DM	agar dilution	CLSI	CLSI	40							15
1124	1258	2417	8	High Quality	278	Liaw, Lee et al	2010	Taiwan	Asia	2002-2003	2002.5	1958-2010	DM	agar dilution	CLSI	CLSI	40																						33
1125	1259	2417	8	High Quality	278	Liaw, Lee et al	2010	Taiwan	Asia	2002-2003	2002.5	1958-2010	DM	agar dilution	CLSI	CLSI	30
1126	1260	2417	8	High Quality	278	Liaw, Lee et al	2010	Taiwan	Asia	2002-2003	2002.5	1958-2010	DM	agar dilution	CLSI	CLSI	30														5
1127	1261	2417	8	High Quality	278	Liaw, Lee et al	2010	Taiwan	Asia	2002-2003	2002.5	1958-2010	DM	agar dilution	CLSI	CLSI	30																								8
1128	1262	2417	8	High Quality	278	Liaw, Lee et al	2010	Taiwan	Asia	2002-2003	2002.5	1958-2010	DM	agar dilution	CLSI	CLSI	30																					23
1129	1263	2417	8	High Quality	278	Liaw, Lee et al	2010	Taiwan	Asia	2002-2003	2002.5	1958-2010	DM	agar dilution	CLSI	CLSI	30		0
1130	1264	2417	8	High Quality	278	Liaw, Lee et al	2010	Taiwan	Asia	2002-2003	2002.5	1958-2010	DM	agar dilution	CLSI	CLSI	30															3
1131	1265	2417	8	High Quality	278	Liaw, Lee et al	2010	Taiwan	Asia	2002-2003	2002.5	1958-2010	DM	agar dilution	CLSI	CLSI	30			5
1132	1266	2417	8	High Quality	278	Liaw, Lee et al	2010	Taiwan	Asia	2002-2003	2002.5	1958-2010	DM	agar dilution	CLSI	CLSI	30										24
1133	1267	2417	8	High Quality	278	Liaw, Lee et al	2010	Taiwan	Asia	2002-2003	2002.5	1958-2010	DM	agar dilution	CLSI	CLSI	30									21
1134	1268	2417	8	High Quality	278	Liaw, Lee et al	2010	Taiwan	Asia	2002-2003	2002.5	1958-2010	DM	agar dilution	CLSI	CLSI	30							0
1135	1269	2417	8	High Quality	278	Liaw, Lee et al	2010	Taiwan	Asia	2002-2003	2002.5	1958-2010	DM	agar dilution	CLSI	CLSI	30																						6
1141	1275	2435	8	High Quality	281	Lin, Zou et al	2021	China	Asia	2014-2018	2016	2011-2023	DD	disk diffusion	CLSI	CLSI	1179		53
1142	1276	2435	8	High Quality	281	Lin, Zou et al	2021	China	Asia	2014-2018	2016	2011-2023	DD	disk diffusion	CLSI	CLSI	1179															81
1143	1277	2435	8	High Quality	281	Lin, Zou et al	2021	China	Asia	2014-2018	2016	2011-2023	DD	disk diffusion	CLSI	CLSI	1179																12
1197	245	2583	8	High Quality	59	Malini, Deepa et al	2009	India	Asia	2005-2006	2005.5	1958-2010	DD	DD	CLSI	CLSI	5														5
1198	246	2583	8	High Quality	59	Malini, Deepa et al	2009	India	Asia	2005-2006	2005.5	1958-2010	DD	DD	CLSI	CLSI	5																			5
1199	247	2583	8	High Quality	59	Malini, Deepa et al	2009	India	Asia	2005-2006	2005.5	1958-2010	DD	DD	CLSI	CLSI	5																															5
1200	248	2583	8	High Quality	59	Malini, Deepa et al	2009	India	Asia	2005-2006	2005.5	1958-2010	DD	DD	CLSI	CLSI	5																								5
1201	249	2583	8	High Quality	59	Malini, Deepa et al	2009	India	Asia	2005-2006	2005.5	1958-2010	DD	DD	CLSI	CLSI	5		0
1202	250	2583	8	High Quality	59	Malini, Deepa et al	2009	India	Asia	2005-2006	2005.5	1958-2010	DD	DD	CLSI	CLSI	5			0
1203	251	2583	8	High Quality	59	Malini, Deepa et al	2009	India	Asia	2005-2006	2005.5	1958-2010	DD	DD	CLSI	CLSI	5												5
1204	252	2583	8	High Quality	59	Malini, Deepa et al	2009	India	Asia	2005-2006	2005.5	1958-2010	DD	DD	CLSI	CLSI	5								5
1205	253	2583	8	High Quality	59	Malini, Deepa et al	2009	India	Asia	2005-2006	2005.5	1958-2010	DD	DD	CLSI	CLSI	5																											5
1206	254	2583	8	High Quality	59	Malini, Deepa et al	2009	India	Asia	2005-2006	2005.5	1958-2010	DD	DD	CLSI	CLSI	5																							5
1207	255	2600	8	High Quality	60	Mansouri, Razavi et al	2012	Iran	Asia	2008-2009	2008.5	1958-2010	DM	agar dilution method	CLSI	CLSI	93
1208	256	2600	8	High Quality	60	Mansouri, Razavi et al	2012	Iran	Asia	2008-2009	2008.5	1958-2010	DM	agar dilution method	CLSI	CLSI	93														8
1209	257	2600	8	High Quality	60	Mansouri, Razavi et al	2012	Iran	Asia	2008-2009	2008.5	1958-2010	DM	agar dilution method	CLSI	CLSI	93
1210	258	2600	8	High Quality	60	Mansouri, Razavi et al	2012	Iran	Asia	2008-2009	2008.5	1958-2010	DM	agar dilution method	CLSI	CLSI	93
1211	259	2600	8	High Quality	60	Mansouri, Razavi et al	2012	Iran	Asia	2008-2009	2008.5	1958-2010	DM	agar dilution method	CLSI	CLSI	93		49
1212	260	2600	8	High Quality	60	Mansouri, Razavi et al	2012	Iran	Asia	2008-2009	2008.5	1958-2010	DM	agar dilution method	CLSI	CLSI	93			17
1213	261	2600	8	High Quality	60	Mansouri, Razavi et al	2012	Iran	Asia	2008-2009	2008.5	1958-2010	DM	agar dilution method	CLSI	CLSI	93					56
1214	262	2600	8	High Quality	60	Mansouri, Razavi et al	2012	Iran	Asia	2008-2009	2008.5	1958-2010	DM	agar dilution method	CLSI	CLSI	93									34
1217	265	2700	8	High Quality	63	Thipperudraswamy, Sudhindra et al	2014	India	Asia	2012-2012	2012	2011-2023	DD	Disc diffusion_x000D__x000D_ method	CLSI	CLSI	6														6
1218	266	2700	8	High Quality	63	Thipperudraswamy, Sudhindra et al	2014	India	Asia	2012-2012	2012	2011-2023	DD	Disc diffusion_x000D__x000D_ method	CLSI	CLSI	6																															6
1219	267	2700	8	High Quality	63	Thipperudraswamy, Sudhindra et al	2014	India	Asia	2012-2012	2012	2011-2023	DD	Disc diffusion_x000D__x000D_ method	CLSI	CLSI	6																								6
1220	268	2700	8	High Quality	63	Thipperudraswamy, Sudhindra et al	2014	India	Asia	2012-2012	2012	2011-2023	DD	Disc diffusion_x000D__x000D_ method	CLSI	CLSI	6		0
1221	269	2700	8	High Quality	63	Thipperudraswamy, Sudhindra et al	2014	India	Asia	2012-2012	2012	2011-2023	DD	Disc diffusion_x000D__x000D_ method	CLSI	CLSI	6			0
1222	270	2700	8	High Quality	63	Thipperudraswamy, Sudhindra et al	2014	India	Asia	2012-2012	2012	2011-2023	DD	Disc diffusion_x000D__x000D_ method	CLSI	CLSI	6												6
1223	271	2700	8	High Quality	63	Thipperudraswamy, Sudhindra et al	2014	India	Asia	2012-2012	2012	2011-2023	DD	Disc diffusion_x000D__x000D_ method	CLSI	CLSI	6								4
1224	272	2700	8	High Quality	63	Thipperudraswamy, Sudhindra et al	2014	India	Asia	2012-2012	2012	2011-2023	DD	Disc diffusion_x000D__x000D_ method	CLSI	CLSI	6									5
1225	273	2700	8	High Quality	63	Thipperudraswamy, Sudhindra et al	2014	India	Asia	2012-2012	2012	2011-2023	DD	Disc diffusion_x000D__x000D_ method	CLSI	CLSI	6							4
1226	274	2700	8	High Quality	63	Thipperudraswamy, Sudhindra et al	2014	India	Asia	2012-2012	2012	2011-2023	DD	Disc diffusion_x000D__x000D_ method	CLSI	CLSI	6																					6
1227	275	2700	8	High Quality	63	Thipperudraswamy, Sudhindra et al	2014	India	Asia	2012-2012	2012	2011-2023	DD	Disc diffusion_x000D__x000D_ method	CLSI	CLSI	6																						4
1228	276	2700	8	High Quality	63	Thipperudraswamy, Sudhindra et al	2014	India	Asia	2012-2012	2012	2011-2023	DD	Disc diffusion_x000D__x000D_ method	CLSI	CLSI	6																							6
1229	277	2700	8	High Quality	63	Thipperudraswamy, Sudhindra et al	2014	India	Asia	2012-2012	2012	2011-2023	DD	Disc diffusion_x000D__x000D_ method	CLSI	CLSI	6
1261	309	2792	8	High Quality	68	Mojica, Rutter et al	2019	United States	North America	2006-2016	2016	2011-2023	DM	Agar dilution methods	CLSI	CLSI	130														99
1262	310	2792	8	High Quality	68	Mojica, Rutter et al	2019	United States	North America	2006-2016	2016	2011-2023	DM	Agar dilution methods	CLSI	CLSI	130		14
1263	311	2792	8	High Quality	68	Mojica, Rutter et al	2019	United States	North America	2006-2016	2016	2011-2023	DM	Agar dilution methods	CLSI	CLSI	130			86
1264	312	2792	8	High Quality	68	Mojica, Rutter et al	2019	United States	North America	2006-2016	2016	2011-2023	DM	Agar dilution methods	CLSI	CLSI	130																1
1265	313	2792	8	High Quality	68	Mojica, Rutter et al	2019	United States	North America	2006-2016	2016	2011-2023	DM	Agar dilution methods	CLSI	CLSI	130							99
1266	314	2792	8	High Quality	68	Mojica, Rutter et al	2019	United States	North America	2006-2016	2016	2011-2023	DM	Agar dilution methods	CLSI	CLSI	130																												99
1267	315	2792	8	High Quality	68	Mojica, Rutter et al	2019	United States	North America	2006-2016	2016	2011-2023	DM	Agar dilution methods	CLSI	CLSI	130																					127
1297	352	2867	8	High Quality	73	Mushtaq, Vickers et al	2021	England	Europe	2013-2016	2014.5	2011-2023	DM	Agar dilution	CLSI	CLSI	10														5
1298	353	2867	8	High Quality	73	Mushtaq, Vickers et al	2021	England	Europe	2013-2016	2014.5	2011-2023	DM	Agar dilution	CLSI	CLSI	10																								6
1299	354	2867	8	High Quality	73	Mushtaq, Vickers et al	2021	England	Europe	2013-2016	2014.5	2011-2023	DM	Agar dilution	CLSI	CLSI	10										10
1308	363	2878	8	High Quality	76	Naeem, Absar et al	2012	Saudi Arabia	Asia	2003-2009	2006	1958-2010	DM	Microdilution method	CLSI	CLSI	222														127
1309	364	2878	8	High Quality	76	Naeem, Absar et al	2012	Saudi Arabia	Asia	2003-2009	2006	1958-2010	DM	Microdilution method	CLSI	CLSI	222		21
1310	365	2878	8	High Quality	76	Naeem, Absar et al	2012	Saudi Arabia	Asia	2003-2009	2006	1958-2010	DM	Microdilution method	CLSI	CLSI	222			171
1311	366	2878	8	High Quality	76	Naeem, Absar et al	2012	Saudi Arabia	Asia	2003-2009	2006	1958-2010	DM	Microdilution method	CLSI	CLSI	222												222
1312	367	2878	8	High Quality	76	Naeem, Absar et al	2012	Saudi Arabia	Asia	2003-2009	2006	1958-2010	DM	Microdilution method	CLSI	CLSI	222									194
1313	368	2878	8	High Quality	76	Naeem, Absar et al	2012	Saudi Arabia	Asia	2003-2009	2006	1958-2010	DM	Microdilution method	CLSI	CLSI	222																					191
1314	369	2878	8	High Quality	76	Naeem, Absar et al	2012	Saudi Arabia	Asia	2003-2009	2006	1958-2010	DM	Microdilution method	CLSI	CLSI	222																						135
1327	379	2919	8	High Quality	80	Neela, Rankouhi et al	2012	Malaysia	Asia	2008-2008	2008	1958-2010	DD	Disk diffusion test	CLSI	CLSI	64														36
1328	380	2919	8	High Quality	80	Neela, Rankouhi et al	2012	Malaysia	Asia	2008-2008	2008	1958-2010	DM	E-test	CLSI	CLSI	64		1
1329	381	2919	8	High Quality	80	Neela, Rankouhi et al	2012	Malaysia	Asia	2008-2008	2008	1958-2010	DD	Disk diffusion test	CLSI	CLSI	64															21
1330	382	2919	8	High Quality	80	Neela, Rankouhi et al	2012	Malaysia	Asia	2008-2008	2008	1958-2010	DD	Disk diffusion test	CLSI	CLSI	64																0
1331	383	2919	8	High Quality	80	Neela, Rankouhi et al	2012	Malaysia	Asia	2008-2008	2008	1958-2010	DD	Disk diffusion test	CLSI	CLSI	64							20
1334	1310	3006	8	High Quality	292	Oliveira, Ara‚àö‚à´jo et al	2017	Brazil	South America	2015-2015	2015	2011-2023	DD	Bauer-Kirby disk diffusion	CLSI	CLSI	15																			15
1335	1311	3006	8	High Quality	292	Oliveira, Ara‚àö‚à´jo et al	2017	Brazil	South America	2015-2015	2015	2011-2023	DD	Bauer-Kirby disk diffusion	CLSI	CLSI	15															7
1336	1312	3006	8	High Quality	292	Oliveira, Ara‚àö‚à´jo et al	2017	Brazil	South America	2015-2015	2015	2011-2023	DD	Bauer-Kirby disk diffusion	CLSI	CLSI	15						7
1349	1325	3065	8	High Quality	297	Palioura, Gibbons et al	2018	United States	North America	1987-2016	2001.5	1958-2010	DD,DM,AS	disk diffusion, E-tests, and or Vitek 2 Gram Negative susceptibility cards	CLSI	CLSI	18		5
1350	1326	3065	8	High Quality	297	Palioura, Gibbons et al	2018	United States	North America	1987-2016	2001.5	1958-2010	DD,DM,AS	disk diffusion, E-tests, and or Vitek 2 Gram Negative susceptibility cards	CLSI	CLSI	18															0
1351	1327	3065	8	High Quality	297	Palioura, Gibbons et al	2018	United States	North America	1987-2016	2001.5	1958-2010	DD,DM,AS	disk diffusion, E-tests, and or Vitek 2 Gram Negative susceptibility cards	CLSI	CLSI	15																														10
1352	1328	3065	8	High Quality	297	Palioura, Gibbons et al	2018	United States	North America	1987-2016	2001.5	1958-2010	DD,DM,AS	disk diffusion, E-tests, and or Vitek 2 Gram Negative susceptibility cards	CLSI	CLSI	14									9
1353	1329	3065	8	High Quality	297	Palioura, Gibbons et al	2018	United States	North America	1987-2016	2001.5	1958-2010	DD,DM,AS	disk diffusion, E-tests, and or Vitek 2 Gram Negative susceptibility cards	CLSI	CLSI	12														5
1354	1330	3065	8	High Quality	297	Palioura, Gibbons et al	2018	United States	North America	1987-2016	2001.5	1958-2010	DD,DM,AS	disk diffusion, E-tests, and or Vitek 2 Gram Negative susceptibility cards	CLSI	CLSI	12																			5
1355	1331	3065	8	High Quality	297	Palioura, Gibbons et al	2018	United States	North America	1987-2016	2001.5	1958-2010	DD,DM,AS	disk diffusion, E-tests, and or Vitek 2 Gram Negative susceptibility cards	CLSI	CLSI	12			1
1356	1332	3065	8	High Quality	297	Palioura, Gibbons et al	2018	United States	North America	1987-2016	2001.5	1958-2010	DD,DM,AS	disk diffusion, E-tests, and or Vitek 2 Gram Negative susceptibility cards	CLSI	CLSI	11								8
1357	1333	3065	8	High Quality	297	Palioura, Gibbons et al	2018	United States	North America	1987-2016	2001.5	1958-2010	DD,DM,AS	disk diffusion, E-tests, and or Vitek 2 Gram Negative susceptibility cards	CLSI	CLSI	5												4
1376	1352	3088	8	High Quality	301	Paprocka, Ma‚âà√ëkowska et al	2022	Poland	Europe				DM	microdilution method	EUCAST	EUCAST	6														5
1377	1353	3088	8	High Quality	301	Paprocka, Ma‚âà√ëkowska et al	2022	Poland	Europe				DM	microdilution method	EUCAST	EUCAST	6		0
1378	1354	3088	8	High Quality	301	Paprocka, Ma‚âà√ëkowska et al	2022	Poland	Europe				DM	microdilution method	EUCAST	EUCAST	6															1
1379	1355	3088	8	High Quality	301	Paprocka, Ma‚âà√ëkowska et al	2022	Poland	Europe				DM	microdilution method	EUCAST	EUCAST	6													3
1405	1381	3213	8	High Quality	311	Pien, Kuo et al	2015	Taiwan	Asia	2010-2011	2010.5	2011-2023	DM	microbroth dilution	CLSI	CLSI	76		14
1406	1382	3213	8	High Quality	311	Pien, Kuo et al	2015	Taiwan	Asia	2010-2011	2010.5	2011-2023	DM	microbroth dilution	CLSI	CLSI	76															25
1407	1383	3213	8	High Quality	311	Pien, Kuo et al	2015	Taiwan	Asia	2010-2011	2010.5	2011-2023	DM	microbroth dilution	CLSI	CLSI	76			23
1408	1384	3213	8	High Quality	311	Pien, Kuo et al	2015	Taiwan	Asia	2010-2011	2010.5	2011-2023	DM	microbroth dilution	CLSI	CLSI	76																	4
1409	1385	3213	8	High Quality	311	Pien, Kuo et al	2015	Taiwan	Asia	2010-2011	2010.5	2011-2023	DM	microbroth dilution	CLSI	CLSI	76													44
1431	1407	3306	8	High Quality	317	Qin, Razia et al	2006	United States	North America	2001-2002	2001.5	1958-2010	DM	E-test	CLSI	CLSI	4			4											2
1432	1408	3306	8	High Quality	317	Qin, Razia et al	2006	United States	North America	2001-2002	2001.5	1958-2010	DM	E-test	CLSI	CLSI	4						3
1433	1409	3307	8	High Quality	318	Qiu, Yang et al	2021	China	Asia	2016-2018	2017	2011-2023	AS,DD	Vitek or PhoenixKirby‚Äö√Ñ√¨Bauer disk diffusion _x000D__x000D_ method	CLSI	CLSI	94						2
1434	1410	3307	8	High Quality	318	Qiu, Yang et al	2021	China	Asia	2016-2018	2017	2011-2023	AS,DD	Vitek or PhoenixKirby‚Äö√Ñ√¨Bauer disk diffusion _x000D__x000D_ method	CLSI	CLSI	44																0
1435	1411	3307	8	High Quality	318	Qiu, Yang et al	2021	China	Asia	2016-2018	2017	2011-2023	AS,DD	Vitek or PhoenixKirby‚Äö√Ñ√¨Bauer disk diffusion _x000D__x000D_ method	CLSI	CLSI	195														75
1436	1412	3307	8	High Quality	318	Qiu, Yang et al	2021	China	Asia	2016-2018	2017	2011-2023	AS,DD	Vitek or PhoenixKirby‚Äö√Ñ√¨Bauer disk diffusion _x000D__x000D_ method	CLSI	CLSI	200															3
1519	418	4091	8	High Quality	92	Travassos, Pinheiro et al	2004	Brazil	South America				DM	Agar-dilution	Other	CLSI	39														21
1520	419	4091	8	High Quality	92	Travassos, Pinheiro et al	2004	Brazil	South America				DM	Agar-dilution	Other	CLSI	39		0
1521	420	4091	8	High Quality	92	Travassos, Pinheiro et al	2004	Brazil	South America				DM	Agar-dilution	Other	CLSI	39			3
1522	421	4091	8	High Quality	92	Travassos, Pinheiro et al	2004	Brazil	South America				DM	Agar-dilution	Other	CLSI	39							0
1532	449	4120	8	High Quality	102	Tunger, Vural et al	2007	Turkey	Europe	2003-2005	2004	1958-2010	DD	DD	CLSI	CLSI	35
1533	450	4120	8	High Quality	102	Tunger, Vural et al	2007	Turkey	Europe	2003-2005	2004	1958-2010	DD	DD	CLSI	CLSI	35														25
1534	451	4120	8	High Quality	102	Tunger, Vural et al	2007	Turkey	Europe	2003-2005	2004	1958-2010	DD	DD	CLSI	CLSI	35																			28
1535	452	4120	8	High Quality	102	Tunger, Vural et al	2007	Turkey	Europe	2003-2005	2004	1958-2010	DD	DD	CLSI	CLSI	35																								23
1536	453	4120	8	High Quality	102	Tunger, Vural et al	2007	Turkey	Europe	2003-2005	2004	1958-2010	DD	DD	CLSI	CLSI	35		3
1537	454	4120	8	High Quality	102	Tunger, Vural et al	2007	Turkey	Europe	2003-2005	2004	1958-2010	DD	DD	CLSI	CLSI	35			15
1538	455	4120	8	High Quality	102	Tunger, Vural et al	2007	Turkey	Europe	2003-2005	2004	1958-2010	DD	DD	CLSI	CLSI	35												33
1539	456	4120	8	High Quality	102	Tunger, Vural et al	2007	Turkey	Europe	2003-2005	2004	1958-2010	DD	DD	CLSI	CLSI	35								13
1540	457	4120	8	High Quality	102	Tunger, Vural et al	2007	Turkey	Europe	2003-2005	2004	1958-2010	DD	DD	CLSI	CLSI	35
1541	458	4120	8	High Quality	102	Tunger, Vural et al	2007	Turkey	Europe	2003-2005	2004	1958-2010	DD	DD	CLSI	CLSI	35																														29
1542	459	4120	8	High Quality	102	Tunger, Vural et al	2007	Turkey	Europe	2003-2005	2004	1958-2010	DD	DD	CLSI	CLSI	35																						13
1543	1468	4154	8	High Quality	340	Guclu, Kocak et al	2021	Turkey	Europe	2016-2019	2017.5	2011-2023	AS	BD Phoenix‚Äö√ë¬¢ or Vitek Biomerieux	EUCAST	EUCAST	380														302
1544	1469	4154	8	High Quality	340	Guclu, Kocak et al	2021	Turkey	Europe	2016-2019	2017.5	2011-2023	AS	BD Phoenix‚Äö√ë¬¢ or Vitek Biomerieux	EUCAST	EUCAST	380		25
1545	1470	4154	8	High Quality	340	Guclu, Kocak et al	2021	Turkey	Europe	2016-2019	2017.5	2011-2023	AS	BD Phoenix‚Äö√ë¬¢ or Vitek Biomerieux	EUCAST	EUCAST	380															27
1563	436	4226	8	High Quality	98	Vialichka, Biagi et al	2022	United States	North America	2017-2018	2017.5	2011-2023	DM	Broth microdilution	CLSI	CLSI	37															13
1564	437	4230	8	High Quality	100	Vidigal, Dittmer et al	2014	Germany	Europe	2018-2012	2015	2011-2023	DM	E-test	CLSI	CLSI	90
1565	438	4230	8	High Quality	100	Vidigal, Dittmer et al	2014	Germany	Europe	2018-2012	2015	2011-2023	DM	E-test	CLSI	CLSI	90														49
1566	439	4230	8	High Quality	100	Vidigal, Dittmer et al	2014	Germany	Europe	2018-2012	2015	2011-2023	DM	E-test	CLSI	CLSI	90		15
1567	440	4230	8	High Quality	100	Vidigal, Dittmer et al	2014	Germany	Europe	2018-2012	2015	2011-2023	DM	E-test	CLSI	CLSI	90															26
1568	441	4230	8	High Quality	100	Vidigal, Dittmer et al	2014	Germany	Europe	2018-2012	2015	2011-2023	DM	E-test	CLSI	CLSI	90																									27
1569	442	4230	8	High Quality	100	Vidigal, Dittmer et al	2014	Germany	Europe	2018-2012	2015	2011-2023	DM	E-test	CLSI	CLSI	90																	3
1570	443	4230	8	High Quality	100	Vidigal, Dittmer et al	2014	Germany	Europe	2018-2012	2015	2011-2023	DM	E-test	CLSI	CLSI	90													52
1571	444	4230	8	High Quality	100	Vidigal, Dittmer et al	2014	Germany	Europe	2018-2012	2015	2011-2023	DM	E-test	CLSI	CLSI	90																														77
1597	474	4307	8	High Quality	112	Wang, Yu et al	2000	China	Asia	1998-1998	1998	1958-2010	DM	Agar dilution method	Other	CLSI	50														34
1598	475	4307	8	High Quality	112	Wang, Yu et al	2000	China	Asia	1998-1998	1998	1958-2010	DM	Agar dilution method	Other	CLSI	50																			48
1599	476	4307	8	High Quality	112	Wang, Yu et al	2000	China	Asia	1998-1998	1998	1958-2010	DM	Agar dilution method	Other	CLSI	50																															21
1600	477	4307	8	High Quality	112	Wang, Yu et al	2000	China	Asia	1998-1998	1998	1958-2010	DM	Agar dilution method	Other	CLSI	50							23
1624	501	4367	8	High Quality	118	Wei, Ni et al	2015	China	Asia	2012-2013	2012.5	2011-2023	DM	Agar dilution	CLSI	CLSI	102															31
1625	502	4367	8	High Quality	118	Wei, Ni et al	2015	China	Asia	2012-2013	2012.5	2011-2023	DM	Agar dilution	CLSI	CLSI	102																									23
1626	503	4367	8	High Quality	118	Wei, Ni et al	2015	China	Asia	2012-2013	2012.5	2011-2023	DM	Agar dilution	CLSI	CLSI	102																3
1627	504	4367	8	High Quality	118	Wei, Ni et al	2015	China	Asia	2012-2013	2012.5	2011-2023	DM	Agar dilution	CLSI	CLSI	102																	10
1628	505	4368	8	High Quality	119	Wei, Ni et al	2016	China	Asia	2012-2016	2014	2011-2023	DM	Agar dilution	CLSI	CLSI	80														54
1629	506	4368	8	High Quality	119	Wei, Ni et al	2016	China	Asia	2012-2016	2014	2011-2023	DM	Agar dilution	CLSI	CLSI	80		5
1630	507	4368	8	High Quality	119	Wei, Ni et al	2016	China	Asia	2012-2016	2014	2011-2023	DM	Agar dilution	CLSI	CLSI	80															15
1631	508	4368	8	High Quality	119	Wei, Ni et al	2016	China	Asia	2012-2016	2014	2011-2023	DM	Agar dilution	CLSI	CLSI	80																									15
1632	509	4368	8	High Quality	119	Wei, Ni et al	2016	China	Asia	2012-2016	2014	2011-2023	DM	Agar dilution	CLSI	CLSI	80																3
1633	510	4368	8	High Quality	119	Wei, Ni et al	2016	China	Asia	2012-2016	2014	2011-2023	DM	Agar dilution	CLSI	CLSI	80																	6
1634	511	4368	8	High Quality	119	Wei, Ni et al	2016	China	Asia	2012-2016	2014	2011-2023	DM	Agar dilution	CLSI	CLSI	80													50
1635	512	4368	8	High Quality	119	Wei, Ni et al	2016	China	Asia	2012-2016	2014	2011-2023	DM	Agar dilution	CLSI	CLSI	80						27
1636	513	4368	8	High Quality	119	Wei, Ni et al	2016	China	Asia	2012-2016	2014	2011-2023	DM	Agar dilution	CLSI	CLSI	80							10
1640	517	4425	8	High Quality	122	Wu, Wang et al	2012	Taiwan	Asia	1998-2008	2008	1958-2010	DM	microdilution method	CLSI	CLSI	377														260
1641	518	4425	8	High Quality	122	Wu, Wang et al	2012	Taiwan	Asia	1998-2008	2008	1958-2010	DM	microdilution method	CLSI	CLSI	377		0
1642	519	4425	8	High Quality	122	Wu, Wang et al	2012	Taiwan	Asia	1998-2008	2008	1958-2010	DM	microdilution method	CLSI	CLSI	377															77
1643	520	4425	8	High Quality	122	Wu, Wang et al	2012	Taiwan	Asia	1998-2008	2008	1958-2010	DM	microdilution method	CLSI	CLSI	377																1
1644	521	4425	8	High Quality	122	Wu, Wang et al	2012	Taiwan	Asia	1998-2008	2008	1958-2010	DM	microdilution method	EUCAST	EUCAST	377																	15
1645	522	4425	8	High Quality	122	Wu, Wang et al	2012	Taiwan	Asia	1998-2008	2008	1958-2010	DM	microdilution method	CLSI	CLSI	377						33
1646	523	4425	8	High Quality	122	Wu, Wang et al	2012	Taiwan	Asia	1998-2008	2008	1958-2010	DM	microdilution method	CLSI	CLSI	377							96
1675	552	4587	8	High Quality	130	Zhanel, DeCorby et al	2008	Canada	North America	2005-2006	2005	1958-2010	DM	Microbrothdilution,MIC	CLSI	CLSI	108		17																	104
1676	553	4587	8	High Quality	130	Zhanel, DeCorby et al	2008	Canada	North America	2005-2006	2005	1958-2010	DM	Microbroth_x000D__x000D_ dilution,MIC	CLSI	CLSI	108																								88
1677	554	4587	8	High Quality	130	Zhanel, DeCorby et al	2008	Canada	North America	2005-2006	2005	1958-2010	DM	Microbroth_x000D__x000D_ dilution,MIC	CLSI	CLSI	108															11
1678	555	4587	8	High Quality	130	Zhanel, DeCorby et al	2008	Canada	North America	2005-2006	2005	1958-2010	DM	Microbroth_x000D__x000D_ dilution,MIC	CLSI	CLSI	108			63
1679	556	4587	8	High Quality	130	Zhanel, DeCorby et al	2008	Canada	North America	2005-2006	2005	1958-2010	DM	Microbroth_x000D__x000D_ dilution,MIC	CLSI	CLSI	108										104
1680	557	4587	8	High Quality	130	Zhanel, DeCorby et al	2008	Canada	North America	2005-2006	2005	1958-2010	DM	Microbrothdilution,MIC	CLSI	CLSI	108								66
1681	558	4587	8	High Quality	130	Zhanel, DeCorby et al	2008	Canada	North America	2005-2006	2005	1958-2010	DM	Microbroth_x000D__x000D_ dilution,MIC	CLSI	CLSI	108									63
1682	559	4587	8	High Quality	130	Zhanel, DeCorby et al	2008	Canada	North America	2005-2006	2005	1958-2010	DM	Microbroth_x000D__x000D_ dilution,MIC	CLSI	CLSI	108																						69
1683	560	4614	8	High Quality	131	Zhang, Sun et al	2012	China	Asia				DM	Agar dilution	CLSI	CLSI	442														127
1684	561	4614	8	High Quality	131	Zhang, Sun et al	2012	China	Asia				DM	Agar dilution	CLSI	CLSI	442		215
1685	562	4614	8	High Quality	131	Zhang, Sun et al	2012	China	Asia				DM	Agar dilution	CLSI	CLSI	442															27
1686	563	4614	8	High Quality	131	Zhang, Sun et al	2012	China	Asia				DM	Agar dilution	CLSI	CLSI	442																	71
1687	564	4614	8	High Quality	131	Zhang, Sun et al	2012	China	Asia				DM	Agar dilution	CLSI	CLSI	442						94
1688	565	4614	8	High Quality	131	Zhang, Sun et al	2012	China	Asia				DM	Agar dilution	CLSI	CLSI	442							84
1689	566	4624	8	High Quality	133	Zhang, Zhao et al	2020	China	Asia	2016-2017	2016.5	2011-2023	DM	Agar dilution	CLSI	CLSI	10															5
1690	567	4624	8	High Quality	133	Zhang, Zhao et al	2020	China	Asia	2016-2017	2016.5	2011-2023	DM	Agar dilution	CLSI	CLSI	10																	5
1691	568	4624	8	High Quality	133	Zhang, Zhao et al	2020	China	Asia	2016-2017	2016.5	2011-2023	DM	Agar dilution	CLSI	CLSI	10
1700	577	4638	8	High Quality	135	Zhao, Xing et al	2016	China	Asia	2012-2014	2015	2011-2023	DM	macrodilution method	CLSI	CLSI	72
1701	578	4638	8	High Quality	135	Zhao, Xing et al	2016	China	Asia	2012-2014	2015	2011-2023	DM	macrodilution method	CLSI	CLSI	72														51
1702	579	4638	8	High Quality	135	Zhao, Xing et al	2016	China	Asia	2012-2014	2015	2011-2023	DM	macrodilution method	CLSI	CLSI	72																								59
1703	580	4638	8	High Quality	135	Zhao, Xing et al	2016	China	Asia	2012-2014	2015	2011-2023	DM	macrodilution method	CLSI	CLSI	72		56
1704	581	4638	8	High Quality	135	Zhao, Xing et al	2016	China	Asia	2012-2014	2015	2011-2023	DM	macrodilution method	CLSI	CLSI	72															31
1705	582	4638	8	High Quality	135	Zhao, Xing et al	2016	China	Asia	2012-2014	2015	2011-2023	DM	macrodilution method	CLSI	CLSI	72																									24
1706	583	4638	8	High Quality	135	Zhao, Xing et al	2016	China	Asia	2012-2014	2015	2011-2023	DM	macrodilution method	CLSI	CLSI	72										72
1707	584	4638	8	High Quality	135	Zhao, Xing et al	2016	China	Asia	2012-2014	2015	2011-2023	DM	macrodilution method	CLSI	CLSI	72																1
1708	585	4638	8	High Quality	135	Zhao, Xing et al	2016	China	Asia	2012-2014	2015	2011-2023	DM	macrodilution method	CLSI	CLSI	72																										12
1709	586	4638	8	High Quality	135	Zhao, Xing et al	2016	China	Asia	2012-2014	2015	2011-2023	DM	macrodilution method	CLSI	CLSI	72																	14
1710	587	4638	8	High Quality	135	Zhao, Xing et al	2016	China	Asia	2012-2014	2015	2011-2023	DM	macrodilution method	CLSI	CLSI	72													63
1711	588	4638	8	High Quality	135	Zhao, Xing et al	2016	China	Asia	2012-2014	2015	2011-2023	DM	macrodilution method	CLSI	CLSI	72						59
1712	589	4638	8	High Quality	135	Zhao, Xing et al	2016	China	Asia	2012-2014	2015	2011-2023	DM	macrodilution method	CLSI	CLSI	72								70
1713	590	4638	8	High Quality	135	Zhao, Xing et al	2016	China	Asia	2012-2014	2015	2011-2023	DM	macrodilution method	CLSI	CLSI	72
1714	591	4638	8	High Quality	135	Zhao, Xing et al	2016	China	Asia	2012-2014	2015	2011-2023	DM	macrodilution method	CLSI	CLSI	72							12
1715	592	4638	8	High Quality	135	Zhao, Xing et al	2016	China	Asia	2012-2014	2015	2011-2023	DM	macrodilution method	CLSI	CLSI	72																					72
1716	593	4638	8	High Quality	135	Zhao, Xing et al	2016	China	Asia	2012-2014	2015	2011-2023	DM	macrodilution method	CLSI	CLSI	72
1723	600	4662	8	High Quality	137	Zhu, Wang et al	2021	China	Asia	2015-2019	2017	2011-2023	DM	Agar dilution	CLSI	CLSI	55		6
1724	601	4662	8	High Quality	137	Zhu, Wang et al	2021	China	Asia	2015-2019	2017	2011-2023	DM	Agar dilution	CLSI	CLSI	55															8
1726	603	4662	8	High Quality	137	Zhu, Wang et al	2021	China	Asia	2015-2019	2017	2011-2023	DM	Agar dilution	CLSI	CLSI	55
		4667	8	High Quality		İpek Mumcuoğlu1 et al	2022	Turkey	Europe	2020-2021		2011-2023	DD	disc diffusion	EUCAST	EUCAST	129	12
		4668	8	High Quality		Shi Wu et al	2022	China	Asia	2017-2020		2011-2023	DM	MICstandard brothmicrodilution	CLSI	CLSI	30													20	7
		559		High Quality		Çalışkan et al	2019	Turkey	Europe	2014-2018		2011-2023	AS	Vitek 2	CLSI	CLSI	153	59													7
		620		High Quality		ÇAYCI et al	2021	Turkey	Europe	2016-2016		2011-2023	DD	DD	CLSI-EUCAST	CLSI-EUCAST	122	5													8
		620		High Quality		ÇAYCI et al	2021	Turkey	Europe	2016-2016		2011-2023	DM	Microbrothdilution,MIC	CLSI-EUCAST	CLSI-EUCAST	122													69
376	1065	1005		High Quality	229	Djordjevic, Folic et al	2017	Serbia	Europe	2009-2015	2012	2011-2023	DD	DD	CLSI	CLSI	14														13
377	1066	1005		High Quality	229	Djordjevic, Folic et al	2017	Serbia	Europe	2009-2015	2012	2011-2023	DD	DD	CLSI	CLSI	14																			14
378	1067	1005		High Quality	229	Djordjevic, Folic et al	2017	Serbia	Europe	2009-2015	2012	2011-2023	DD	DD	CLSI	CLSI	14																								8
379	1068	1005		High Quality	229	Djordjevic, Folic et al	2017	Serbia	Europe	2009-2015	2012	2011-2023	DD	DD	CLSI	CLSI	14			12
380	1069	1005		High Quality	229	Djordjevic, Folic et al	2017	Serbia	Europe	2009-2015	2012	2011-2023	DD	DD	CLSI	CLSI	14										13
381	1070	1005		High Quality	229	Djordjevic, Folic et al	2017	Serbia	Europe	2009-2015	2012	2011-2023	DD	DD	CLSI	CLSI	14												13
382	1071	1005		High Quality	229	Djordjevic, Folic et al	2017	Serbia	Europe	2009-2015	2012	2011-2023	DD	DD	CLSI	CLSI	14								14
383	1072	1005		High Quality	229	Djordjevic, Folic et al	2017	Serbia	Europe	2009-2015	2012	2011-2023	DD	DD	CLSI	CLSI	14									14
384	1073	1005		High Quality	229	Djordjevic, Folic et al	2017	Serbia	Europe	2009-2015	2012	2011-2023	DD	DD	CLSI	CLSI	14																				9
385	1074	1005		High Quality	229	Djordjevic, Folic et al	2017	Serbia	Europe	2009-2015	2012	2011-2023	DD	DD	CLSI	CLSI	14																						12
610	1661	1373		High Quality	374	Gesu, Marchetti et al	2003	Italy	Europe	2000-2000	2000	1958-2010	DM	E-test	Other	CLSI	124															13
611	1662	1373		High Quality	374	Gesu, Marchetti et al	2003	Italy	Europe	2000-2000	2000	1958-2010	DM	E-test	Other	CLSI	124			28
[truncated: 17 more columns]
